# Supplementary material for: Socio-economic status, visual impairment and the mediating role of lifestyles in developed rural areas of China
Source: PLoS One. 2019 Apr 11;14(4):e0215329. doi: 10.1371/journal.pone.0215329 (PMC6459527; doi:10.1371/journal.pone.0215329)
Supplement: S1 Table — (XLSX) [file pone.0215329.s003.xlsx]

## Sheet: Sheet1
no	sex	age	district	educationlevel	incomelevel	vi	hypertension	diabetes	cardiopathy	ct	tumour	smoke	drink	stayup	reading	exercise
1	1	1	0	15	0	0	0	0	0	0	0	0	0	0	3	0
2	0	1	3	15	0	0	0	0	0	0	0	0	0	0	3	0
3	0	1	3	15	0	0	0	0	0	0	0	0	0	0	3	0
4	0	1	3	15	0	0	0	0	0	0	0	0	0	0	3	0
5	1	1	3	15	0	0	0	0	0	0	0	0	0	0	3	0
6	1	1	3	15	0	0	0	0	0	0	0	0	0	0	3	0
7	1	1	1	15	0	0	0	0	0	0	0	0	0	0	0	0
8	1	1	2	15	0	0	0	0	0	0	0	0	0	0	0	1
9	0	1	2	15	0	0	0	0	0	0	0	0	0	0	0	0
10	1	1	1	15	0	0	0	0	0	0	0	0	0	0	0	0
11	1	1	1	15	0	0	0	0	0	0	0	0	0	0	0	0
12	0	1	1	15	0	0	0	0	0	0	0	0	0	0	0	0
13	0	2	3	15	0	0	0	0	0	0	0	0	0	0	3	0
14	1	2	3	15	0	0	0	0	0	0	0	0	0	0	3	0
15	1	2	1	11	2	0	0	0	0	0	0	0	0	0	0	2
16	1	2	1	15	0	0	0	0	0	0	0	0	0	0	0	0
17	0	2	3	15	0	0	0	0	0	0	0	0	0	0	3	0
18	1	2	3	15	0	0	0	0	0	0	0	0	0	0	0	2
19	0	2	2	15	0	0	0	0	0	0	0	0	0	0	0	0
20	1	2	2	15	0	0	0	0	0	0	0	0	0	0	0	0
21	1	2	2	15	0	0	0	0	0	0	0	0	0	0	0	0
22	0	2	2	15	0	0	0	0	0	0	0	0	0	0	0	0
23	0	2	2	15	0	0	0	0	0	0	0	0	0	0	0	2
24	0	2	2	15	0	0	0	0	0	0	0	0	0	0	0	2
25	0	2	2	15	0	0	0	0	0	0	0	0	0	0	0	2
26	0	2	2	15	0	0	0	0	0	0	0	0	0	0	0	1
27	1	2	1	15	0	0	0	0	0	0	0	0	0	0	3	0
28	0	2	1	15	0	0	0	0	0	0	0	0	0	0	3	0
29	0	2	1	15	0	0	0	0	0	0	0	0	0	0	0	0
30	0	2	1	15	0	0	0	0	0	0	0	0	0	0	0	0
31	1	2	1	15	0	0	0	0	0	0	0	0	0	0	0	0
32	0	2	1	15	0	0	0	0	0	0	0	0	0	0	0	0
33	0	2	1	15	0	0	0	0	0	0	0	0	0	0	0	0
34	1	2	3	15	0	0	0	0	0	0	0	0	0	0	0	0
35	1	2	2	15	0	0	0	0	0	0	0	0	0	0	0	0
36	1	3	3	15	0	0	0	0	0	0	0	0	0	0	3	1
37	1	3	3	15	0	0	0	0	0	0	0	0	0	0	3	1
38	1	3	2	15	0	0	0	0	0	0	0	0	0	0	0	1
39	1	3	1	15	2	0	0	0	0	0	0	0	0	0	1	1
40	0	3	2	15	0	0	0	0	0	0	0	0	0	0	0	1
41	1	3	2	15	0	0	0	0	0	0	0	0	0	0	0	2
42	0	3	2	15	0	0	0	0	0	0	0	0	0	0	0	2
43	0	3	2	15	0	0	0	0	0	0	0	0	0	0	0	2
44	1	3	2	15	0	0	0	0	0	0	0	0	0	0	0	2
45	0	3	1	15	0	0	0	0	0	0	0	0	0	0	3	1
46	0	3	1	15	0	0	0	0	0	0	0	0	0	0	0	1
47	0	3	1	15	0	0	0	0	0	0	0	0	0	0	0	1
48	1	3	1	15	0	0	0	0	0	0	0	0	0	0	0	1
49	1	3	1	15	0	0	0	0	0	0	0	0	0	0	0	1
50	0	3	2	15	0	0	0	0	0	0	0	0	0	0	0	1
51	0	3	2	15	0	0	0	0	0	0	0	0	0	0	0	1
52	0	3	2	15	0	0	0	0	0	0	0	0	0	0	0	1
53	1	3	2	15	0	0	0	0	0	0	0	0	0	0	0	1
54	1	3	2	15	0	0	0	0	0	0	0	0	0	0	0	1
55	1	3	2	15	0	0	0	0	0	0	0	0	0	0	0	1
56	1	3	2	15	0	0	0	0	0	0	0	0	0	0	0	1
57	1	3	2	15	0	0	0	0	0	0	0	0	0	0	0	1
58	1	3	2	15	0	0	0	0	0	0	0	0	0	0	0	1
59	0	3	2	15	0	0	0	0	0	0	0	0	0	0	0	1
60	0	3	2	15	0	0	0	0	0	0	0	0	0	0	0	1
61	1	3	2	15	0	0	0	0	0	0	0	0	0	0	0	1
62	1	3	2	15	0	0	0	0	0	0	0	0	0	0	0	1
63	0	3	2	15	0	0	0	0	0	0	0	0	0	0	0	1
64	0	3	2	15	0	0	0	0	0	0	0	0	0	0	0	1
65	1	3	2	15	0	0	0	0	0	0	0	0	0	0	0	1
66	0	3	2	15	0	0	0	0	0	0	0	0	0	0	0	1
67	1	3	2	15	0	0	0	0	0	0	0	0	0	0	0	1
68	1	3	2	15	0	0	0	0	0	0	0	0	0	0	0	1
69	0	3	2	15	0	0	0	0	0	0	0	0	0	0	0	1
70	0	3	2	15	0	0	0	0	0	0	0	0	0	0	0	1
71	0	3	2	15	0	0	0	0	0	0	0	0	0	0	0	1
72	1	3	2	15	0	0	0	0	0	0	0	0	0	0	0	1
73	1	3	2	15	0	0	0	0	0	0	0	0	0	0	0	1
74	0	3	2	15	0	0	0	0	0	0	0	0	0	0	0	1
75	0	3	2	15	0	0	0	0	0	0	0	0	0	0	0	1
76	1	3	2	15	0	0	0	0	0	0	0	0	0	0	0	1
77	0	3	2	15	0	0	0	0	0	0	0	0	0	0	0	1
78	0	3	2	15	0	0	0	0	0	0	0	0	0	0	0	1
79	0	3	2	15	0	0	0	0	0	0	0	0	0	0	0	1
80	1	3	2	15	0	0	0	0	0	0	0	0	0	0	0	1
81	1	3	2	15	0	0	0	0	0	0	0	0	0	0	0	1
82	1	3	2	15	0	0	0	0	0	0	0	0	0	0	0	1
83	1	3	2	15	0	0	0	0	0	0	0	0	0	0	0	1
84	1	3	2	15	0	0	0	0	0	0	0	0	0	0	0	1
85	1	3	2	15	0	0	0	0	0	0	0	0	0	0	0	1
86	0	3	2	15	0	0	0	0	0	0	0	0	0	0	0	1
87	1	4	2	15	0	0	0	0	0	0	0	0	0	0	1	2
88	0	4	0	15	0	0	0	0	0	0	0	0	0	0	3	1
89	1	4	2	15	0	0	0	0	0	0	0	0	0	0	0	1
90	1	4	2	15	0	0	0	0	0	0	0	0	0	0	0	1
91	0	4	0	15	0	0	0	0	0	0	0	0	0	0	0	1
92	0	4	2	15	0	0	0	0	0	0	0	0	0	0	0	1
93	1	4	2	15	0	0	0	0	0	0	0	0	0	0	0	1
94	1	4	2	15	0	0	0	0	0	0	0	0	0	0	0	1
95	1	4	2	15	0	0	0	0	0	0	0	0	0	0	0	1
96	1	4	2	15	0	0	0	0	0	0	0	0	0	0	0	1
97	1	4	2	15	0	0	0	0	0	0	0	0	0	0	0	1
98	1	4	2	15	0	0	0	0	0	0	0	0	0	0	0	1
99	0	4	3	15	0	0	0	0	0	0	0	0	0	0	3	1
100	1	4	3	15	0	0	0	0	0	0	0	0	0	0	3	1
101	0	4	3	15	0	0	0	0	0	0	0	0	0	0	3	1
102	0	4	3	15	0	0	0	0	0	0	0	0	0	0	3	1
103	0	4	3	15	0	0	0	0	0	0	0	0	0	0	3	1
104	0	4	3	15	0	0	0	0	0	0	0	0	0	0	3	1
105	0	4	3	15	0	0	0	0	0	0	0	0	0	0	3	1
106	1	4	3	15	0	0	0	0	0	0	0	0	0	0	3	1
107	1	4	3	15	0	0	0	0	0	0	0	0	0	0	3	1
108	1	4	3	15	0	0	0	0	0	0	0	0	0	0	3	1
109	1	4	3	15	0	0	0	0	0	0	0	0	0	0	3	1
110	1	4	3	15	0	0	0	0	0	0	0	0	0	0	3	1
111	1	4	3	15	0	0	0	0	0	0	0	0	0	0	3	1
112	1	4	3	15	0	0	0	0	0	0	0	0	0	0	3	1
113	1	4	3	15	0	0	0	0	0	0	0	0	0	0	3	1
114	1	4	3	15	0	0	0	0	0	0	0	0	0	0	4	1
115	0	4	3	15	0	0	0	0	0	0	0	0	0	0	3	1
116	1	4	1	15	0	0	0	0	0	0	0	0	0	0	3	1
117	0	4	2	15	1	0	0	0	0	0	0	0	0	0	0	2
118	1	4	1	15	3	0	0	0	0	0	0	0	0	0	0	2
119	0	4	1	15	2	0	0	0	0	0	0	0	0	0	1	1
120	0	4	1	15	0	0	0	0	0	0	0	0	0	0	1	1
121	0	4	1	15	2	0	0	0	0	0	0	0	0	0	0	1
122	0	4	1	15	2	0	0	0	0	0	0	0	0	0	0	1
123	0	4	1	15	2	0	0	0	0	0	0	0	0	0	1	1
124	1	4	3	15	0	0	0	0	0	0	0	0	0	0	3	1
125	0	4	3	15	0	0	0	0	0	0	0	0	0	0	3	1
126	0	4	2	15	0	0	0	0	0	0	0	0	0	0	0	0
127	1	4	2	15	0	0	0	0	0	0	0	0	0	0	0	0
128	1	4	2	15	0	0	0	0	0	0	0	0	0	0	0	1
129	1	4	2	15	0	0	0	0	0	0	0	0	0	0	0	1
130	0	4	2	15	0	0	0	0	0	0	0	0	0	0	0	2
131	1	4	2	15	0	0	0	0	0	0	0	0	0	0	0	2
132	1	4	2	15	0	0	0	0	0	0	0	0	0	0	0	2
133	0	4	2	15	0	0	0	0	0	0	0	0	0	0	0	2
134	1	4	2	15	0	0	0	0	0	0	0	0	0	0	0	2
135	0	4	2	15	0	0	0	0	0	0	0	0	0	0	0	0
136	0	4	2	15	0	0	0	0	0	0	0	0	0	0	0	0
137	0	4	2	15	0	0	0	0	0	0	0	0	0	0	0	0
138	1	4	2	15	0	0	0	0	0	0	0	0	0	0	0	0
139	0	4	2	15	0	0	0	0	0	0	0	0	0	0	0	0
140	0	4	1	15	0	0	0	0	0	0	0	0	0	0	3	1
141	1	4	1	15	0	0	0	0	0	0	0	0	0	0	0	1
142	0	4	1	15	0	0	0	0	0	0	0	0	0	0	0	1
143	1	4	1	15	0	0	0	0	0	0	0	0	0	0	0	1
144	0	4	1	15	0	0	0	0	0	0	0	0	0	0	0	1
145	0	4	1	15	0	0	0	0	0	0	0	0	0	0	0	1
146	0	4	1	15	0	0	0	0	0	0	0	0	0	0	0	1
147	1	4	1	15	0	0	0	0	0	0	0	0	0	0	0	1
148	1	4	1	15	0	0	0	0	0	0	0	0	0	0	0	1
149	1	4	1	15	0	0	0	0	0	0	0	0	0	0	0	1
150	0	4	1	15	0	0	0	0	0	0	0	0	0	0	0	1
151	1	4	1	15	0	0	0	0	0	0	0	0	0	0	0	1
152	1	4	1	15	0	0	0	0	0	0	0	0	0	0	0	1
153	1	4	1	15	0	0	0	0	0	0	0	0	0	0	0	1
154	1	4	1	15	0	0	0	0	0	0	0	0	0	0	0	1
155	1	4	1	15	0	0	0	0	0	0	0	0	0	0	0	1
156	1	4	2	15	0	0	0	0	0	0	0	0	0	0	0	1
157	0	4	2	15	0	0	0	0	0	0	0	0	0	0	0	1
158	0	4	2	15	0	0	0	0	0	0	0	0	0	0	0	1
159	1	4	2	15	0	0	0	0	0	0	0	0	0	0	0	1
160	1	4	2	15	0	0	0	0	0	0	0	0	0	0	0	1
161	1	4	2	15	0	0	0	0	0	0	0	0	0	0	0	1
162	1	4	2	15	0	0	0	0	0	0	0	0	0	0	0	1
163	0	4	2	15	0	0	0	0	0	0	0	0	0	0	0	1
164	0	4	2	15	0	0	0	0	0	0	0	0	0	0	0	1
165	0	4	2	15	0	0	0	0	0	0	0	0	0	0	0	1
166	1	4	3	15	0	0	0	0	0	0	0	0	0	0	0	1
167	0	4	3	15	0	0	0	0	0	0	0	0	0	0	0	1
168	1	4	2	15	0	0	0	0	0	0	0	0	0	0	0	1
169	0	4	2	15	0	0	0	0	0	0	0	0	0	0	0	1
170	1	4	2	15	0	0	0	0	0	0	0	0	0	0	0	1
171	0	4	2	15	0	0	0	0	0	0	0	0	0	0	0	1
172	1	4	2	15	0	0	0	0	0	0	0	0	0	0	0	1
173	1	4	2	15	0	0	0	0	0	0	0	0	0	0	0	1
174	0	4	2	15	0	0	0	0	0	0	0	0	0	0	0	1
175	1	4	2	15	0	0	0	0	0	0	0	0	0	0	0	1
176	0	4	2	15	0	0	0	0	0	0	0	0	0	0	0	1
177	1	4	2	15	0	0	0	0	0	0	0	0	0	0	0	1
178	1	4	2	15	0	0	0	0	0	0	0	0	0	0	0	1
179	1	4	2	15	0	0	0	0	0	0	0	0	0	0	0	1
180	0	4	2	15	0	0	0	0	0	0	0	0	0	0	0	1
181	0	4	2	15	0	0	0	0	0	0	0	0	0	0	0	1
182	0	4	2	15	0	0	0	0	0	0	0	0	0	0	0	1
183	0	4	2	15	0	0	0	0	0	0	0	0	0	0	0	1
184	1	4	2	15	0	0	0	0	0	0	0	0	0	0	0	1
185	1	4	2	15	0	0	0	0	0	0	0	0	0	0	0	1
186	1	4	2	15	0	0	0	0	0	0	0	0	0	0	0	1
187	0	4	2	15	0	0	0	0	0	0	0	0	0	0	0	1
188	0	4	2	15	0	0	0	0	0	0	0	0	0	0	0	1
189	0	4	2	15	0	0	0	0	0	0	0	0	0	0	0	1
190	1	4	2	15	0	0	0	0	0	0	0	0	0	0	0	1
191	0	4	2	15	0	0	0	0	0	0	0	0	0	0	0	1
192	0	4	2	15	0	0	0	0	0	0	0	0	0	0	0	1
193	1	4	2	15	0	0	0	0	0	0	0	0	0	0	0	1
194	0	4	2	15	0	0	0	0	0	0	0	0	0	0	0	1
195	0	4	2	15	0	0	0	0	0	0	0	0	0	0	0	1
196	0	4	2	15	0	0	0	0	0	0	0	0	0	0	0	1
197	1	4	2	15	0	0	0	0	0	0	0	0	0	0	0	1
198	1	4	2	15	0	0	0	0	0	0	0	0	0	0	0	1
199	1	4	2	15	0	0	0	0	0	0	0	0	0	0	0	1
200	0	4	2	15	0	0	0	0	0	0	0	0	0	0	0	1
201	0	4	2	15	0	0	0	0	0	0	0	0	0	0	0	1
202	1	4	2	15	0	0	0	0	0	0	0	0	0	0	0	1
203	0	4	2	15	0	0	0	0	0	0	0	0	0	0	0	1
204	1	4	2	15	0	0	0	0	0	0	0	0	0	0	0	1
205	0	4	2	15	0	0	0	0	0	0	0	0	0	0	0	1
206	0	4	2	15	0	0	0	0	0	0	0	0	0	0	0	1
207	0	4	2	15	0	0	0	0	0	0	0	0	0	0	0	1
208	1	4	2	15	0	0	0	0	0	0	0	0	0	0	0	1
209	1	4	2	15	0	0	0	0	0	0	0	0	0	0	0	1
210	0	4	2	15	0	0	0	0	0	0	0	0	0	0	0	1
211	1	4	2	15	0	0	0	0	0	0	0	0	0	0	0	1
212	0	4	2	15	0	0	0	0	0	0	0	0	0	0	0	1
213	0	4	2	15	0	0	0	0	0	0	0	0	0	0	0	1
214	0	4	2	15	0	0	0	0	0	0	0	0	0	0	0	1
215	1	4	2	15	0	0	0	0	0	0	0	0	0	0	0	1
216	1	4	2	15	0	0	0	0	0	0	0	0	0	0	0	1
217	1	4	2	15	0	0	0	0	0	0	0	0	0	0	0	1
218	0	4	2	15	0	0	0	0	0	0	0	0	0	0	0	1
219	0	4	2	15	0	0	0	0	0	0	0	0	0	0	0	1
220	1	4	2	15	0	0	0	0	0	0	0	0	0	0	0	1
221	1	4	2	15	0	0	0	0	0	0	0	0	0	0	0	1
222	0	4	2	15	0	0	0	0	0	0	0	0	0	0	0	1
223	1	4	2	15	0	0	0	0	0	0	0	0	0	0	0	1
224	0	4	2	15	0	0	0	0	0	0	0	0	0	0	0	1
225	0	4	2	15	0	0	0	0	0	0	0	0	0	0	0	1
226	0	4	2	15	0	0	0	0	0	0	0	0	0	0	0	1
227	0	4	2	15	0	0	0	0	0	0	0	0	0	0	0	1
228	0	4	2	15	0	0	0	0	0	0	0	0	0	0	0	1
229	0	4	2	15	0	0	0	0	0	0	0	0	0	0	0	1
230	1	4	2	15	0	0	0	0	0	0	0	0	0	0	0	1
231	1	4	2	15	0	0	0	0	0	0	0	0	0	0	0	1
232	1	4	2	15	0	0	0	0	0	0	0	0	0	0	0	1
233	1	4	2	15	0	0	0	0	0	0	0	0	0	0	0	1
234	1	4	2	15	0	0	0	0	0	0	0	0	0	0	0	1
235	0	4	2	15	0	0	0	0	0	0	0	0	0	0	0	1
236	0	4	2	15	0	0	0	0	0	0	0	0	0	0	0	1
237	0	4	2	15	0	0	0	0	0	0	0	0	0	0	0	1
238	0	4	2	15	0	0	0	0	0	0	0	0	0	0	0	1
239	0	4	2	15	0	0	0	0	0	0	0	0	0	0	0	1
240	1	5	2	15	0	0	0	0	0	0	0	0	0	0	0	1
241	0	5	2	15	0	0	0	0	0	0	0	0	0	0	0	1
242	0	5	2	15	0	0	0	0	0	0	0	0	0	0	0	1
243	1	5	2	15	0	0	0	0	0	0	0	0	0	0	0	1
244	0	5	0	15	0	0	0	0	0	0	0	0	0	0	0	1
245	1	5	0	15	0	0	0	0	0	0	0	0	0	0	0	1
246	1	5	2	15	0	0	0	0	0	0	0	0	0	0	0	1
247	0	5	2	15	0	0	0	0	0	0	0	0	0	0	0	1
248	0	5	2	15	0	0	0	0	0	0	0	0	0	0	0	1
249	0	5	2	15	0	0	0	0	0	0	0	0	0	0	0	1
250	1	5	2	15	0	0	0	0	0	0	0	0	0	0	0	1
251	0	5	2	15	0	0	0	0	0	0	0	0	0	0	0	1
252	0	5	2	15	0	0	0	0	0	0	0	0	0	0	0	1
253	1	5	2	15	0	0	0	0	0	0	0	0	0	0	0	1
254	1	5	2	15	0	0	0	0	0	0	0	0	0	0	0	1
255	1	5	2	15	0	0	0	0	0	0	0	0	0	0	0	1
256	0	5	2	15	0	0	0	0	0	0	0	0	0	0	0	0
257	1	5	0	15	0	0	0	0	0	0	0	0	0	0	3	1
258	0	5	0	15	0	0	0	0	0	0	0	0	0	0	3	1
259	0	5	0	15	0	0	0	0	0	0	0	0	0	0	3	1
260	1	5	2	15	0	0	0	0	0	0	0	0	0	0	0	1
261	1	5	2	15	0	0	0	0	0	0	0	0	0	0	0	1
262	1	5	2	15	0	0	0	0	0	0	0	0	0	0	0	1
263	0	5	2	15	0	0	0	0	0	0	0	0	0	0	0	1
264	0	5	2	15	0	0	0	0	0	0	0	0	0	0	0	1
265	0	5	2	15	0	0	0	0	0	0	0	0	0	0	0	1
266	0	5	2	15	0	0	0	0	0	0	0	0	0	0	0	1
267	0	5	2	15	0	0	0	0	0	0	0	0	0	0	0	1
268	0	5	2	15	0	0	0	0	0	0	0	0	0	0	0	1
269	0	5	2	15	0	0	0	0	0	0	0	0	0	0	0	1
270	1	5	2	15	0	0	0	0	0	0	0	0	0	0	0	1
271	0	5	2	15	0	0	0	0	0	0	0	0	0	0	0	1
272	0	5	2	15	0	0	0	0	0	0	0	0	0	0	0	1
273	0	5	2	15	0	0	0	0	0	0	0	0	0	0	0	1
274	0	5	2	15	0	0	0	0	0	0	0	0	0	0	0	1
275	0	5	2	15	0	0	0	0	0	0	0	0	0	0	0	1
276	1	5	2	15	0	0	0	0	0	0	0	0	0	0	0	1
277	0	5	3	15	0	0	0	0	0	0	0	0	0	0	3	1
278	1	5	3	15	0	0	0	0	0	0	0	0	0	0	3	1
279	0	5	3	15	0	0	0	0	0	0	0	0	0	0	3	1
280	0	5	3	15	0	0	0	0	0	0	0	0	0	0	3	1
281	0	5	3	15	0	0	0	0	0	0	0	0	0	0	3	1
282	0	5	3	15	0	0	0	0	0	0	0	0	0	0	3	1
283	1	5	3	15	0	0	0	0	0	0	0	0	0	0	3	1
284	1	5	3	15	0	0	0	0	0	0	0	0	0	0	3	1
285	1	5	3	15	0	0	0	0	0	0	0	0	0	0	3	1
286	1	5	3	15	0	0	0	0	0	0	0	0	0	0	3	1
287	1	5	3	15	0	0	0	0	0	0	0	0	0	0	3	1
288	0	5	3	15	0	0	0	0	0	0	0	0	0	0	3	1
289	0	5	3	15	0	0	0	0	0	0	0	0	0	0	3	1
290	1	5	3	15	0	0	0	0	0	0	0	0	0	0	3	1
291	1	5	3	15	0	0	0	0	0	0	0	0	0	0	3	1
292	1	5	3	15	0	0	0	0	0	0	0	0	0	0	3	1
293	1	5	3	15	0	0	0	0	0	0	0	0	0	0	3	1
294	0	5	3	15	0	0	0	0	0	0	0	0	0	0	3	1
295	0	5	3	15	0	0	0	0	0	0	0	0	0	0	3	1
296	1	5	3	15	0	0	0	0	0	0	0	0	0	0	3	1
297	1	5	3	15	0	0	0	0	0	0	0	0	0	0	3	1
298	1	5	3	15	0	0	0	0	0	0	0	0	0	0	3	1
299	1	5	3	15	0	0	0	0	0	0	0	0	0	0	3	1
300	0	5	3	15	0	0	0	0	0	0	0	0	0	0	3	1
301	1	5	3	15	0	0	0	0	0	0	0	0	0	0	3	1
302	1	5	3	15	0	0	0	0	0	0	0	0	0	0	3	1
303	1	5	3	15	0	0	0	0	0	0	0	0	0	0	3	1
304	1	5	3	15	0	0	0	0	0	0	0	0	0	0	3	1
305	1	5	3	15	0	0	0	0	0	0	0	0	0	0	3	1
306	1	5	3	15	0	0	0	0	0	0	0	0	0	0	3	1
307	1	5	3	15	0	0	0	0	0	0	0	0	0	0	3	1
308	1	5	3	15	0	0	0	0	0	0	0	0	0	0	3	1
309	1	5	3	15	0	0	0	0	0	0	0	0	0	0	3	1
310	1	5	3	15	0	0	0	0	0	0	0	0	0	0	3	1
311	1	5	3	15	0	0	0	0	0	0	0	0	0	0	3	1
312	1	5	3	15	0	0	0	0	0	0	0	0	0	0	3	1
313	1	5	3	15	0	0	0	0	0	0	0	0	0	0	3	1
314	1	5	3	15	0	0	0	0	0	0	0	0	0	0	3	1
315	1	5	3	15	0	0	0	0	0	0	0	0	0	0	3	1
316	1	5	3	15	0	0	0	0	0	0	0	0	0	0	3	1
317	1	5	3	15	0	0	0	0	0	0	0	0	0	0	3	1
318	1	5	3	15	0	0	0	0	0	0	0	0	0	0	3	1
319	1	5	3	15	0	0	0	0	0	0	0	0	0	0	3	1
320	1	5	3	15	0	0	0	0	0	0	0	0	0	0	3	1
321	1	5	3	15	0	0	0	0	0	0	0	0	0	0	3	1
322	1	5	3	15	0	0	0	0	0	0	0	0	0	0	3	1
323	1	5	3	15	0	0	0	0	0	0	0	0	0	0	3	1
324	1	5	3	15	0	0	0	0	0	0	0	0	0	0	3	1
325	1	5	3	15	0	0	0	0	0	0	0	0	0	0	3	1
326	1	5	3	15	0	0	0	0	0	0	0	0	0	0	3	1
327	1	5	3	15	0	0	0	0	0	0	0	0	0	0	3	1
328	1	5	3	15	0	0	0	0	0	0	0	0	0	0	3	1
329	1	5	3	15	0	0	0	0	0	0	0	0	0	0	3	1
330	1	5	3	15	0	0	0	0	0	0	0	0	0	0	3	1
331	1	5	3	15	0	0	0	0	0	0	0	0	0	0	3	1
332	1	5	3	15	0	0	0	0	0	0	0	0	0	0	3	1
333	1	5	3	15	0	0	0	0	0	0	0	0	0	0	3	1
334	1	5	3	15	0	0	0	0	0	0	0	0	0	0	3	1
335	1	5	3	15	0	0	0	0	0	0	0	0	0	0	3	1
336	1	5	3	15	0	0	0	0	0	0	0	0	0	0	3	1
337	1	5	3	15	0	0	0	0	0	0	0	0	0	0	3	1
338	1	5	3	15	0	0	0	0	0	0	0	0	0	0	3	1
339	1	5	3	15	0	0	0	0	0	0	0	0	0	0	3	1
340	1	5	3	15	0	0	0	0	0	0	0	0	0	0	3	1
341	1	5	3	15	0	0	0	0	0	0	0	0	0	0	3	1
342	1	5	3	15	0	0	0	0	0	0	0	0	0	0	3	1
343	1	5	3	15	0	0	0	0	0	0	0	0	0	0	3	1
344	1	5	3	15	0	0	0	0	0	0	0	0	0	0	3	1
345	1	5	3	15	0	0	0	0	0	0	0	0	0	0	3	1
346	0	5	3	15	0	0	0	0	0	0	0	0	0	0	3	1
347	0	5	3	15	0	0	0	0	0	0	0	0	0	0	3	1
348	0	5	3	15	0	0	0	0	0	0	0	0	0	0	3	1
349	0	5	3	15	0	0	0	0	0	0	0	0	0	0	3	1
350	0	5	3	15	0	0	0	0	0	0	0	0	0	0	3	1
351	0	5	3	15	0	0	0	0	0	0	0	0	0	0	3	1
352	0	5	3	15	0	0	0	0	0	0	0	0	0	0	3	1
353	0	5	3	15	0	0	0	0	0	0	0	0	0	0	3	1
354	0	5	3	15	0	0	0	0	0	0	0	0	0	0	3	1
355	0	5	3	15	0	0	0	0	0	0	0	0	0	0	3	1
356	0	5	3	15	0	0	0	0	0	0	0	0	0	0	3	1
357	0	5	3	15	0	0	0	0	0	0	0	0	0	0	3	1
358	0	5	3	15	0	0	0	0	0	0	0	0	0	0	3	1
359	0	5	3	15	0	0	0	0	0	0	0	0	0	0	3	1
360	0	5	3	15	0	0	0	0	0	0	0	0	0	0	3	1
361	0	5	3	15	0	0	0	0	0	0	0	0	0	0	3	1
362	0	5	3	15	0	0	0	0	0	0	0	0	0	0	3	1
363	0	5	3	15	0	0	0	0	0	0	0	0	0	0	3	1
364	0	5	3	15	0	0	0	0	0	0	0	0	0	0	3	1
365	0	5	3	15	0	0	0	0	0	0	0	0	0	0	3	1
366	0	5	3	15	0	0	0	0	0	0	0	0	0	0	3	1
367	0	5	3	15	0	0	0	0	0	0	0	0	0	0	3	1
368	0	5	3	15	0	0	0	0	0	0	0	0	0	0	3	1
369	0	5	3	15	0	0	0	0	0	0	0	0	0	0	3	1
370	0	5	3	15	0	0	0	0	0	0	0	0	0	0	3	1
371	0	5	3	15	0	0	0	0	0	0	0	0	0	0	3	1
372	0	5	3	15	0	0	0	0	0	0	0	0	0	0	3	1
373	0	5	3	15	0	0	0	0	0	0	0	0	0	0	3	1
374	0	5	3	15	0	0	0	0	0	0	0	0	0	0	3	1
375	0	5	3	15	0	0	0	0	0	0	0	0	0	0	3	1
376	0	5	3	15	0	0	0	0	0	0	0	0	0	0	3	1
377	0	5	3	15	0	0	0	0	0	0	0	0	0	0	3	1
378	0	5	3	15	0	0	0	0	0	0	0	0	0	0	3	1
379	0	5	3	15	0	0	0	0	0	0	0	0	0	0	3	1
380	0	5	3	15	0	0	0	0	0	0	0	0	0	0	3	1
381	0	5	3	15	0	0	0	0	0	0	0	0	0	0	3	1
382	0	5	3	15	0	0	0	0	0	0	0	0	0	0	3	1
383	0	5	3	15	0	0	0	0	0	0	0	0	0	0	3	1
384	0	5	3	15	0	0	0	0	0	0	0	0	0	0	3	1
385	0	5	3	15	0	0	0	0	0	0	0	0	0	0	3	1
386	0	5	3	15	0	0	0	0	0	0	0	0	0	0	3	1
387	0	5	3	15	0	0	0	0	0	0	0	0	0	0	3	1
388	0	5	3	15	0	0	0	0	0	0	0	0	0	0	3	1
389	0	5	3	15	0	0	0	0	0	0	0	0	0	0	3	1
390	0	5	3	15	0	0	0	0	0	0	0	0	0	0	3	1
391	0	5	3	15	0	0	0	0	0	0	0	0	0	0	3	1
392	0	5	3	15	0	0	0	0	0	0	0	0	0	0	3	1
393	0	5	3	15	0	0	0	0	0	0	0	0	0	0	3	1
394	0	5	3	15	0	0	0	0	0	0	0	0	0	0	3	1
395	0	5	3	15	0	0	0	0	0	0	0	0	0	0	3	1
396	0	5	3	15	0	0	0	0	0	0	0	0	0	0	3	1
397	0	5	3	15	0	0	0	0	0	0	0	0	0	0	3	1
398	0	5	3	15	0	0	0	0	0	0	0	0	0	0	3	1
399	0	5	3	15	0	0	0	0	0	0	0	0	0	0	3	1
400	0	5	3	15	0	0	0	0	0	0	0	0	0	0	3	1
401	0	5	3	15	0	0	0	0	0	0	0	0	0	0	3	1
402	0	5	3	15	0	0	0	0	0	0	0	0	0	0	3	1
403	0	5	3	15	0	0	0	0	0	0	0	0	0	0	3	1
404	0	5	3	15	0	0	0	0	0	0	0	0	0	0	3	1
405	0	5	3	15	0	0	0	0	0	0	0	0	0	0	3	1
406	0	5	3	15	0	0	0	0	0	0	0	0	0	0	3	1
407	0	5	3	15	0	0	0	0	0	0	0	0	0	0	3	1
408	1	5	3	15	0	0	0	0	0	0	0	0	0	0	3	1
409	0	5	3	15	0	0	0	0	0	0	0	0	0	0	3	1
410	0	5	3	15	0	0	0	0	0	0	0	0	0	0	3	1
411	0	5	3	15	0	0	0	0	0	0	0	0	0	0	3	1
412	1	5	2	15	0	0	0	0	0	0	0	0	0	0	3	1
413	1	5	1	15	2	0	0	0	0	0	0	0	0	0	3	1
414	1	5	1	15	2	0	0	0	0	0	0	0	0	0	3	1
415	0	5	1	15	2	0	0	0	0	0	0	0	0	0	3	1
416	0	5	1	15	2	0	0	0	0	0	0	0	0	0	1	1
417	1	5	1	15	2	0	0	0	0	0	0	0	0	0	1	1
418	0	5	1	15	2	0	0	0	0	0	0	0	0	0	1	1
419	0	5	1	15	0	0	0	0	0	0	0	0	0	0	1	1
420	1	5	1	15	0	0	0	0	0	0	0	0	0	0	2	1
421	0	5	1	15	0	0	0	0	0	0	0	0	0	0	2	1
422	0	5	3	15	0	0	0	0	0	0	0	0	0	0	3	1
423	0	5	3	15	0	0	0	0	0	0	0	0	0	0	3	1
424	1	5	3	15	0	0	0	0	0	0	0	0	0	0	3	1
425	1	5	3	15	0	0	0	0	0	0	0	0	0	0	3	1
426	1	5	3	15	0	0	0	0	0	0	0	0	0	0	3	1
427	1	5	3	15	0	0	0	0	0	0	0	0	0	0	3	1
428	1	5	2	15	0	0	0	0	0	0	0	0	0	0	0	0
429	0	5	2	15	0	0	0	0	0	0	0	0	0	0	3	1
430	0	5	2	15	0	0	0	0	0	0	0	0	0	0	0	2
431	0	5	2	15	0	0	0	0	0	0	0	0	0	0	0	2
432	0	5	2	15	0	0	0	0	0	0	0	0	0	0	3	2
433	0	5	2	15	0	0	0	0	0	0	0	0	0	0	0	0
434	1	5	1	15	0	0	0	0	0	0	0	0	0	0	3	1
435	1	5	1	15	0	0	0	0	0	0	0	0	0	0	3	1
436	1	5	1	15	0	0	0	0	0	0	0	0	0	0	3	1
437	1	5	1	15	0	0	0	0	0	0	0	0	0	0	3	1
438	1	5	1	15	0	0	0	0	0	0	0	0	0	0	3	1
439	0	5	1	15	0	0	0	0	0	0	0	0	0	0	0	1
440	0	5	1	15	0	0	0	0	0	0	0	0	0	0	0	1
441	0	5	1	15	0	0	0	0	0	0	0	0	0	0	0	1
442	0	5	1	15	0	0	0	0	0	0	0	0	0	0	0	1
443	0	5	1	15	0	0	0	0	0	0	0	0	0	0	0	1
444	0	5	1	15	0	0	0	0	0	0	0	0	0	0	0	1
445	1	5	1	15	0	0	0	0	0	0	0	0	0	0	0	1
446	1	5	1	15	0	0	0	0	0	0	0	0	0	0	0	1
447	0	5	1	15	0	0	0	0	0	0	0	0	0	0	0	1
448	1	5	1	15	0	0	0	0	0	0	0	0	0	0	0	1
449	0	5	1	15	0	0	0	0	0	0	0	0	0	0	0	1
450	1	5	1	15	0	0	0	0	0	0	0	0	0	0	0	1
451	1	5	1	15	0	0	0	0	0	0	0	0	0	0	0	1
452	0	5	1	15	0	0	0	0	0	0	0	0	0	0	0	1
453	0	5	1	15	0	0	0	0	0	0	0	0	0	0	0	1
454	0	5	1	15	0	0	0	0	0	0	0	0	0	0	0	1
455	0	5	1	15	0	0	0	0	0	0	0	0	0	0	0	1
456	0	5	1	15	0	0	0	0	0	0	0	0	0	0	0	1
457	0	5	1	15	0	0	0	0	0	0	0	0	0	0	0	1
458	0	5	1	15	0	0	0	0	0	0	0	0	0	0	0	1
459	0	5	1	15	0	0	0	0	0	0	0	0	0	0	0	1
460	0	5	1	15	0	0	0	0	0	0	0	0	0	0	0	1
461	0	5	1	15	0	0	0	0	0	0	0	0	0	0	0	1
462	1	5	1	15	0	0	0	0	0	0	0	0	0	0	0	1
463	1	5	1	15	0	0	0	0	0	0	0	0	0	0	0	1
464	0	5	1	15	0	0	0	0	0	0	0	0	0	0	0	1
465	1	5	1	15	0	0	0	0	0	0	0	0	0	0	0	1
466	1	5	1	15	0	0	0	0	0	0	0	0	0	0	0	1
467	0	5	1	15	0	0	0	0	0	0	0	0	0	0	0	1
468	0	5	1	15	0	0	0	0	0	0	0	0	0	0	0	1
469	0	5	1	15	0	0	0	0	0	0	0	0	0	0	0	1
470	1	5	1	15	0	0	0	0	0	0	0	0	0	0	0	1
471	0	5	1	15	0	0	0	0	0	0	0	0	0	0	0	1
472	0	5	1	15	0	0	0	0	0	0	0	0	0	0	0	1
473	0	5	1	15	0	0	0	0	0	0	0	0	0	0	0	1
474	1	5	1	15	0	0	0	0	0	0	0	0	0	0	0	1
475	0	5	1	15	0	0	0	0	0	0	0	0	0	0	0	1
476	0	5	1	15	0	0	0	0	0	0	0	0	0	0	0	1
477	1	5	1	15	0	0	0	0	0	0	0	0	0	0	0	1
478	0	5	1	15	0	0	0	0	0	0	0	0	0	0	0	1
479	0	5	1	15	0	0	0	0	0	0	0	0	0	0	0	1
480	1	5	1	15	0	0	0	0	0	0	0	0	0	0	0	1
481	0	5	1	15	0	0	0	0	0	0	0	0	0	0	0	1
482	0	5	1	15	0	0	0	0	0	0	0	0	0	0	0	1
483	0	5	1	15	0	0	0	0	0	0	0	0	0	0	0	1
484	0	5	1	15	0	0	0	0	0	0	0	0	0	0	0	1
485	0	5	1	15	0	0	0	0	0	0	0	0	0	0	0	1
486	1	5	2	15	0	0	0	0	0	0	0	0	0	0	0	1
487	1	5	2	15	0	0	0	0	0	0	0	0	0	0	0	1
488	0	5	2	15	0	0	0	0	0	0	0	0	0	0	0	1
489	0	5	2	15	0	0	0	0	0	0	0	0	0	0	0	1
490	0	5	2	15	0	0	0	0	0	0	0	0	0	0	0	1
491	0	5	2	15	0	0	0	0	0	0	0	0	0	0	0	1
492	1	5	2	15	0	0	0	0	0	0	0	0	0	0	0	1
493	1	5	2	15	0	0	0	0	0	0	0	0	0	0	0	1
494	1	5	2	15	0	0	0	0	0	0	0	0	0	0	0	1
495	0	5	2	15	0	0	0	0	0	0	0	0	0	0	0	1
496	0	5	2	15	0	0	0	0	0	0	0	0	0	0	0	1
497	0	5	2	15	0	0	0	0	0	0	0	0	0	0	0	1
498	1	5	2	15	0	0	0	0	0	0	0	0	0	0	0	1
499	0	5	2	15	0	0	0	0	0	0	0	0	0	0	0	1
500	0	5	2	15	0	0	0	0	0	0	0	0	0	0	0	1
501	1	5	2	15	0	0	0	0	0	0	0	0	0	0	0	1
502	0	5	2	15	0	0	0	0	0	0	0	0	0	0	0	1
503	0	5	2	15	0	0	0	0	0	0	0	0	0	0	0	1
504	0	5	2	15	0	0	0	0	0	0	0	0	0	0	0	1
505	0	5	2	15	0	0	0	0	0	0	0	0	0	0	0	1
506	0	5	2	15	0	0	0	0	0	0	0	0	0	0	0	1
507	1	5	2	15	0	0	0	0	0	0	0	0	0	0	0	1
508	1	5	2	15	0	0	0	0	0	0	0	0	0	0	0	1
509	1	5	2	15	0	0	0	0	0	0	0	0	0	0	0	1
510	1	5	2	15	0	0	0	0	0	0	0	0	0	0	0	1
511	1	5	2	15	0	0	0	0	0	0	0	0	0	0	0	1
512	1	5	2	15	0	0	0	0	0	0	0	0	0	0	0	1
513	0	5	2	15	0	0	0	0	0	0	0	0	0	0	0	1
514	0	5	2	15	0	0	0	0	0	0	0	0	0	0	0	1
515	0	5	2	15	0	0	0	0	0	0	0	0	0	0	0	1
516	1	5	2	15	0	0	0	0	0	0	0	0	0	0	0	1
517	0	5	2	15	0	0	0	0	0	0	0	0	0	0	0	1
518	0	5	2	15	0	0	0	0	0	0	0	0	0	0	0	1
519	0	5	2	15	0	0	0	0	0	0	0	0	0	0	0	1
520	1	5	2	15	0	0	0	0	0	0	0	0	0	0	0	1
521	1	5	2	15	0	0	0	0	0	0	0	0	0	0	0	1
522	1	5	2	15	0	0	0	0	0	0	0	0	0	0	0	1
523	1	5	2	15	0	0	0	0	0	0	0	0	0	0	0	1
524	0	5	2	15	0	0	0	0	0	0	0	0	0	0	0	1
525	0	5	2	15	0	0	0	0	0	0	0	0	0	0	0	1
526	0	5	2	15	0	0	0	0	0	0	0	0	0	0	0	1
527	0	5	2	15	0	0	0	0	0	0	0	0	0	0	0	1
528	0	5	2	15	0	0	0	0	0	0	0	0	0	0	0	1
529	0	5	2	15	0	0	0	0	0	0	0	0	0	0	0	1
530	0	5	2	15	0	0	0	0	0	0	0	0	0	0	0	1
531	0	5	2	15	0	0	0	0	0	0	0	0	0	0	0	1
532	0	5	2	15	0	0	0	0	0	0	0	0	0	0	0	1
533	0	5	2	15	0	0	0	0	0	0	0	0	0	0	0	1
534	1	6	2	15	0	0	0	0	0	0	0	0	0	0	0	1
535	0	6	2	15	0	0	0	0	0	0	0	0	0	0	0	1
536	1	6	2	15	0	0	0	0	0	0	0	0	0	0	0	1
537	0	6	2	15	0	0	0	0	0	0	0	0	0	0	0	1
538	1	6	2	15	0	0	0	0	0	0	0	0	0	0	0	1
539	0	6	2	15	0	0	0	0	0	0	0	0	0	0	0	1
540	0	6	2	15	0	0	0	0	0	0	0	0	0	0	0	1
541	0	6	2	15	0	0	0	0	0	0	0	0	0	0	0	1
542	0	6	2	15	0	0	0	0	0	0	0	0	0	0	0	1
543	0	6	2	15	0	0	0	0	0	0	0	0	0	0	0	1
544	1	6	2	15	0	0	0	0	0	0	0	0	0	0	0	1
545	1	6	2	15	0	0	0	0	0	0	0	0	0	0	0	1
546	0	6	2	15	0	0	0	0	0	0	0	0	0	0	0	1
547	1	6	0	15	0	0	0	0	0	0	0	0	0	0	0	1
548	0	6	2	15	0	0	0	0	0	0	0	0	0	0	0	1
549	1	6	3	15	0	0	0	0	0	0	0	0	0	0	3	1
550	0	6	3	15	0	0	0	0	0	0	0	0	0	0	3	1
551	0	6	3	15	0	0	0	0	0	0	0	0	0	0	3	1
552	1	6	3	15	0	0	0	0	0	0	0	0	0	0	3	1
553	0	6	3	15	0	0	0	0	0	0	0	0	0	0	3	1
554	0	6	3	15	0	0	0	0	0	0	0	0	0	0	3	1
555	0	6	3	15	0	0	0	0	0	0	0	0	0	0	3	1
556	1	6	3	15	0	0	0	0	0	0	0	0	0	0	3	1
557	0	6	3	15	0	0	0	0	0	0	0	0	0	0	3	1
558	1	6	3	15	0	0	0	0	0	0	0	0	0	0	3	1
559	0	6	3	15	0	0	0	0	0	0	0	0	0	0	3	1
560	1	6	3	15	0	0	0	0	0	0	0	0	0	0	3	1
561	0	6	3	15	0	0	0	0	0	0	0	0	0	0	3	1
562	1	6	3	15	0	0	0	0	0	0	0	0	0	0	3	1
563	0	6	3	15	0	0	0	0	0	0	0	0	0	0	3	1
564	0	6	3	15	0	0	0	0	0	0	0	0	0	0	3	1
565	1	6	3	15	0	0	0	0	0	0	0	0	0	0	3	1
566	1	6	3	15	0	0	0	0	0	0	0	0	0	0	3	1
567	0	6	3	15	0	0	0	0	0	0	0	0	0	0	3	1
568	1	6	3	15	0	0	0	0	0	0	0	0	0	0	3	1
569	0	6	3	15	0	0	0	0	0	0	0	0	0	0	3	1
570	1	6	3	15	0	0	0	0	0	0	0	0	0	0	3	1
571	1	6	3	15	0	0	0	0	0	0	0	0	0	0	3	1
572	0	6	3	15	0	0	0	0	0	0	0	0	0	0	3	1
573	0	6	3	15	0	0	0	0	0	0	0	0	0	0	3	1
574	1	6	3	15	0	0	0	0	0	0	0	0	0	0	3	1
575	1	6	3	15	0	0	0	0	0	0	0	0	0	0	3	1
576	1	6	3	15	0	0	0	0	0	0	0	0	0	0	3	1
577	1	6	3	15	0	0	0	0	0	0	0	0	0	0	3	1
578	0	6	3	15	0	0	0	0	0	0	0	0	0	0	3	1
579	0	6	3	15	0	0	0	0	0	0	0	0	0	0	3	1
580	0	6	3	15	0	0	0	0	0	0	0	0	0	0	3	1
581	1	6	3	15	0	0	0	0	0	0	0	0	0	0	3	1
582	0	6	3	15	0	0	0	0	0	0	0	0	0	0	3	1
583	0	6	3	15	0	0	0	0	0	0	0	0	0	0	3	1
584	0	6	3	15	0	0	0	0	0	0	0	0	0	0	3	1
585	0	6	3	15	0	0	0	0	0	0	0	0	0	0	3	1
586	1	6	3	15	0	0	0	0	0	0	0	0	0	0	3	1
587	0	6	3	15	0	0	0	0	0	0	0	0	0	0	3	1
588	1	6	3	15	0	0	0	0	0	0	0	0	0	0	3	1
589	1	6	3	15	0	0	0	0	0	0	0	0	0	0	3	1
590	1	6	3	15	0	0	0	0	0	0	0	0	0	0	3	1
591	0	6	3	15	0	0	0	0	0	0	0	0	0	0	3	1
592	1	6	3	15	0	0	0	0	0	0	0	0	0	0	3	1
593	0	6	3	15	0	0	0	0	0	0	0	0	0	0	3	1
594	1	6	3	15	0	0	0	0	0	0	0	0	0	0	3	1
595	0	6	3	15	0	0	0	0	0	0	0	0	0	0	3	1
596	0	6	3	15	0	0	0	0	0	0	0	0	0	0	3	1
597	0	6	3	15	0	0	0	0	0	0	0	0	0	0	3	1
598	0	6	3	15	0	0	0	0	0	0	0	0	0	0	3	1
599	0	6	3	15	0	0	0	0	0	0	0	0	0	0	3	1
600	0	6	3	15	0	0	0	0	0	0	0	0	0	0	3	1
601	0	6	3	11	0	0	0	0	0	0	0	0	0	0	3	1
602	1	6	3	11	0	0	0	0	0	0	0	0	0	0	3	1
603	0	6	2	11	0	0	0	0	0	0	0	0	0	0	3	1
604	0	6	2	11	0	0	0	0	0	0	0	0	0	0	1	2
605	0	6	2	11	0	0	0	0	0	0	0	0	0	0	1	2
606	0	6	2	11	0	0	0	0	0	0	0	0	0	0	1	2
607	0	6	2	11	0	0	0	0	0	0	0	0	0	0	1	2
608	1	6	2	11	0	0	0	0	0	0	0	0	0	0	1	1
609	1	6	2	11	0	0	0	0	0	0	0	0	0	0	1	2
610	1	6	2	11	0	0	0	0	0	0	0	0	0	0	1	2
611	1	6	2	11	0	0	0	0	0	0	0	0	0	0	1	2
612	1	6	2	11	0	0	0	0	0	0	0	0	0	0	1	2
613	1	6	2	11	0	0	0	0	0	0	0	0	0	0	1	2
614	0	6	2	11	0	0	0	0	0	0	0	0	0	0	1	2
615	0	6	2	11	0	0	0	0	0	0	0	0	0	0	1	2
616	1	6	2	11	0	0	0	0	0	0	0	0	0	0	2	2
617	0	6	2	11	0	0	0	0	0	0	0	0	0	0	1	2
618	0	6	2	11	0	0	0	0	0	0	0	0	0	0	3	2
619	0	6	2	11	0	0	0	0	0	0	0	0	0	0	3	1
620	1	6	2	11	0	0	0	0	0	0	0	0	0	0	3	1
621	0	6	1	11	0	0	0	0	0	0	0	0	0	0	3	2
622	1	6	1	11	1	0	0	0	0	0	0	0	0	0	0	2
623	1	6	1	11	2	0	0	0	0	0	0	0	0	0	0	1
624	1	6	1	11	2	0	0	0	0	0	0	0	0	0	0	2
625	0	6	1	11	0	0	0	0	0	0	0	0	0	0	0	1
626	1	6	1	11	2	0	0	0	0	0	0	0	0	0	3	1
627	0	6	1	11	2	0	0	0	0	0	0	0	0	0	3	2
628	1	6	1	11	2	0	0	0	0	0	0	0	0	0	3	1
629	1	6	1	11	0	0	0	0	0	0	0	0	0	0	3	2
630	0	6	1	11	2	0	0	0	0	0	0	0	0	0	1	1
631	1	6	1	11	0	0	0	0	0	0	0	0	0	0	3	2
632	0	6	3	11	0	0	0	0	0	0	0	0	0	0	3	1
633	1	6	3	11	0	0	0	0	0	0	0	0	0	0	3	1
634	1	6	3	11	0	0	0	0	0	0	0	0	0	0	3	1
635	0	6	0	11	0	0	0	0	0	0	0	0	0	0	0	1
636	1	6	0	11	0	0	0	0	0	0	0	0	0	0	0	1
637	0	6	2	11	0	0	0	0	0	0	0	0	0	0	0	1
638	1	6	2	11	0	0	0	0	0	0	0	0	0	0	1	1
639	1	6	2	11	0	0	0	0	0	0	0	0	0	0	1	2
640	1	6	2	11	0	0	0	0	0	0	0	0	0	0	3	2
641	0	6	2	11	0	0	0	0	0	0	0	0	0	0	0	1
642	1	6	2	11	0	0	0	0	0	0	0	0	0	0	3	2
643	1	6	2	11	0	0	0	0	0	0	0	0	0	0	1	1
644	1	6	2	11	0	0	0	0	0	0	0	0	0	0	0	0
645	0	6	2	11	0	0	0	0	0	0	0	0	0	0	3	1
646	1	6	2	11	0	0	0	0	0	0	0	0	0	0	0	0
647	0	6	1	11	0	0	0	0	0	0	0	0	0	0	3	1
648	0	6	1	11	0	0	0	0	0	0	0	0	0	0	3	1
649	1	6	1	11	0	0	0	0	0	0	0	0	0	0	3	1
650	1	6	1	11	0	0	0	0	0	0	0	0	0	0	0	1
651	0	6	1	11	0	0	0	0	0	0	0	0	0	0	0	1
652	0	6	1	11	0	0	0	0	0	0	0	0	0	0	0	1
653	1	6	1	11	0	0	0	0	0	0	0	0	0	0	0	1
654	1	6	1	11	0	0	0	0	0	0	0	0	0	0	0	1
655	0	6	1	11	0	0	0	0	0	0	0	0	0	0	0	1
656	1	6	1	11	0	0	0	0	0	0	0	0	0	0	0	1
657	0	6	1	11	0	0	0	0	0	0	0	0	0	0	0	1
658	1	6	1	11	0	0	0	0	0	0	0	0	0	0	0	1
659	0	6	1	11	0	0	0	0	0	0	0	0	0	0	0	1
660	0	6	1	11	0	0	0	0	0	0	0	0	0	0	0	1
661	1	6	1	11	0	0	0	0	0	0	0	0	0	0	0	1
662	0	6	1	11	0	0	0	0	0	0	0	0	0	0	0	1
663	1	6	1	11	0	0	0	0	0	0	0	0	0	0	0	1
664	0	6	1	11	0	0	0	0	0	0	0	0	0	0	0	1
665	0	6	1	11	0	0	0	0	0	0	0	0	0	0	0	1
666	0	6	1	11	0	0	0	0	0	0	0	0	0	0	0	1
667	0	6	1	11	0	0	0	0	0	0	0	0	0	0	0	1
668	1	6	1	11	0	0	0	0	0	0	0	0	0	0	0	1
669	1	6	1	11	0	0	0	0	0	0	0	0	0	0	0	1
670	1	6	1	11	0	0	0	0	0	0	0	0	0	0	0	1
671	0	6	1	11	0	0	0	0	0	0	0	0	0	0	0	1
672	0	6	1	11	0	0	0	0	0	0	0	0	0	0	0	1
673	0	6	1	11	0	0	0	0	0	0	0	0	0	0	0	1
674	1	6	1	11	0	0	0	0	0	0	0	0	0	0	0	1
675	0	6	1	11	0	0	0	0	0	0	0	0	0	0	0	1
676	0	6	1	11	0	0	0	0	0	0	0	0	0	0	0	1
677	0	6	1	11	0	0	0	0	0	0	0	0	0	0	0	1
678	1	6	1	11	0	0	0	0	0	0	0	0	0	0	0	1
679	0	6	1	11	0	0	0	0	0	0	0	0	0	0	0	1
680	1	6	1	11	0	0	0	0	0	0	0	0	0	0	0	1
681	0	6	1	11	0	0	0	0	0	0	0	0	0	0	0	1
682	0	6	1	11	0	0	0	0	0	0	0	0	0	0	0	1
683	0	6	1	11	0	0	0	0	0	0	0	0	0	0	0	1
684	0	6	1	11	0	0	0	0	0	0	0	0	0	0	0	1
685	1	6	1	11	0	0	0	0	0	0	0	0	0	0	0	1
686	1	6	1	11	0	0	0	0	0	0	0	0	0	0	0	1
687	1	6	1	11	0	0	0	0	0	0	0	0	0	0	0	1
688	1	6	1	11	0	0	0	0	0	0	0	0	0	0	0	1
689	1	6	1	11	0	0	0	0	0	0	0	0	0	0	0	1
690	0	6	1	11	0	0	0	0	0	0	0	0	0	0	0	1
691	0	6	1	11	0	0	0	0	0	0	0	0	0	0	0	1
692	1	6	1	11	0	0	0	0	0	0	0	0	0	0	0	1
693	0	6	1	11	0	0	0	0	0	0	0	0	0	0	0	1
694	0	6	1	11	0	0	0	0	0	0	0	0	0	0	0	1
695	0	6	1	11	0	0	0	0	0	0	0	0	0	0	0	1
696	0	6	1	11	0	0	0	0	0	0	0	0	0	0	0	1
697	0	6	1	11	0	0	0	0	0	0	0	0	0	0	0	1
698	1	6	1	11	0	0	0	0	0	0	0	0	0	0	0	1
699	0	6	1	15	0	0	0	0	0	0	0	0	0	0	0	1
700	1	6	1	11	0	0	0	0	0	0	0	0	0	0	0	1
701	0	6	1	11	0	0	0	0	0	0	0	0	0	0	0	1
702	1	6	1	11	0	0	0	0	0	0	0	0	0	0	0	1
703	0	6	1	11	0	0	0	0	0	0	0	0	0	0	0	1
704	0	6	1	11	0	0	0	0	0	0	0	0	0	0	0	1
705	1	6	1	11	0	0	0	0	0	0	0	0	0	0	0	1
706	1	6	2	15	0	0	0	0	0	0	0	0	0	0	0	1
707	1	6	2	15	0	0	0	0	0	0	0	0	0	0	0	1
708	0	6	2	15	0	0	0	0	0	0	0	0	0	0	0	1
709	0	6	2	15	0	0	0	0	0	0	0	0	0	0	0	1
710	1	6	2	15	0	0	0	0	0	0	0	0	0	0	0	1
711	1	6	2	15	0	0	0	0	0	0	0	0	0	0	0	1
712	1	6	2	15	0	0	0	0	0	0	0	0	0	0	0	1
713	1	6	2	15	0	0	0	0	0	0	0	0	0	0	0	1
714	1	6	2	15	0	0	0	0	0	0	0	0	0	0	0	1
715	0	6	2	15	0	0	0	0	0	0	0	0	0	0	0	1
716	1	6	2	15	0	0	0	0	0	0	0	0	0	0	0	1
717	0	6	2	15	0	0	0	0	0	0	0	0	0	0	0	1
718	0	6	2	15	0	0	0	0	0	0	0	0	0	0	0	1
719	0	6	2	15	0	0	0	0	0	0	0	0	0	0	0	1
720	0	6	2	15	0	0	0	0	0	0	0	0	0	0	0	1
721	0	6	2	15	0	0	0	0	0	0	0	0	0	0	0	1
722	1	6	2	15	0	0	0	0	0	0	0	0	0	0	0	1
723	1	6	2	15	0	0	0	0	0	0	0	0	0	0	0	1
724	1	6	2	15	0	0	0	0	0	0	0	0	0	0	0	1
725	1	6	2	15	0	0	0	0	0	0	0	0	0	0	0	1
726	1	6	2	15	0	0	0	0	0	0	0	0	0	0	0	1
727	1	6	2	15	0	0	0	0	0	0	0	0	0	0	0	1
728	1	6	2	15	0	0	0	0	0	0	0	0	0	0	0	1
729	1	6	2	15	0	0	0	0	0	0	0	0	0	0	0	1
730	0	6	2	15	0	0	0	0	0	0	0	0	0	0	0	1
731	0	6	2	15	0	0	0	0	0	0	0	0	0	0	0	1
732	0	6	2	15	0	0	0	0	0	0	0	0	0	0	0	1
733	0	6	2	15	0	0	0	0	0	0	0	0	0	0	0	1
734	1	6	2	15	0	0	0	0	0	0	0	0	0	0	0	1
735	0	6	2	15	0	0	0	0	0	0	0	0	0	0	0	1
736	1	6	2	15	0	0	0	0	0	0	0	0	0	0	0	1
737	1	6	2	11	0	0	0	0	0	0	0	0	0	0	0	1
738	0	6	2	15	0	0	0	0	0	0	0	0	0	0	0	1
739	0	7	2	11	0	0	0	0	0	0	0	0	0	0	2	1
740	0	7	0	11	0	0	0	0	0	0	0	0	0	0	0	1
741	1	7	0	11	0	0	0	0	0	0	0	0	0	0	0	1
742	1	7	0	11	0	0	0	0	0	0	0	0	0	0	0	1
743	1	7	0	11	0	0	0	0	0	0	0	0	0	0	2	1
744	0	7	0	11	0	0	0	0	0	0	0	0	0	0	2	1
745	1	7	0	11	0	0	0	0	0	0	0	0	0	0	0	1
746	1	7	2	15	0	0	0	0	0	0	0	0	0	0	3	1
747	1	7	3	15	0	0	0	0	0	0	0	0	0	0	3	1
748	1	7	3	15	0	0	0	0	0	0	0	0	0	0	3	1
749	0	7	3	15	0	0	0	0	0	0	0	0	0	0	3	1
750	0	7	3	15	0	0	0	0	0	0	0	0	0	0	3	1
751	1	7	3	15	0	0	0	0	0	0	0	0	0	0	3	1
752	0	7	3	15	0	0	0	0	0	0	0	0	0	0	3	1
753	0	7	3	15	0	0	0	0	0	0	0	0	0	0	3	1
754	1	7	3	15	0	0	0	0	0	0	0	0	0	0	3	1
755	1	7	3	15	0	0	0	0	0	0	0	0	0	0	3	1
756	0	7	3	15	0	0	0	0	0	0	0	0	0	0	3	1
757	1	7	3	15	0	0	0	0	0	0	0	0	0	0	3	1
758	0	7	3	15	0	0	0	0	0	0	0	0	0	0	3	1
759	0	7	3	15	0	0	0	0	0	0	0	0	0	0	3	1
760	0	7	3	15	0	0	0	0	0	0	0	0	0	0	3	1
761	0	7	3	15	0	0	0	0	0	0	0	0	0	0	3	1
762	1	7	3	15	0	0	0	0	0	0	0	0	0	0	3	1
763	0	7	3	15	0	0	0	0	0	0	0	0	0	0	3	1
764	0	7	3	15	0	0	0	0	0	0	0	0	0	0	3	1
765	0	7	3	15	0	0	0	0	0	0	0	0	0	0	3	1
766	0	7	3	15	0	0	0	0	0	0	0	0	0	0	3	1
767	1	7	3	15	0	0	0	0	0	0	0	0	0	0	3	1
768	1	7	3	15	0	0	0	0	0	0	0	0	0	0	3	1
769	0	7	3	11	0	0	0	0	0	0	0	0	0	0	3	1
770	0	7	3	11	0	0	0	0	0	0	0	0	0	0	3	1
771	0	7	3	11	0	0	0	0	0	0	0	0	0	0	3	1
772	0	7	2	11	2	0	0	0	0	0	0	0	0	0	3	2
773	1	7	2	11	0	0	0	0	0	0	0	0	0	0	3	2
774	0	7	2	11	0	0	0	0	0	0	0	0	0	0	3	2
775	0	7	2	11	0	0	0	0	0	0	0	0	0	0	1	2
776	0	7	2	11	0	0	0	0	0	0	0	0	0	0	1	2
777	0	7	2	11	0	0	0	0	0	0	0	0	0	0	1	2
778	0	7	2	11	0	0	0	0	0	0	0	0	0	0	1	2
779	0	7	2	11	0	0	0	0	0	0	0	0	0	0	1	2
780	1	7	2	11	0	0	0	0	0	0	0	0	0	0	1	2
781	1	7	2	11	0	0	0	0	0	0	0	0	0	0	1	2
782	1	7	2	11	0	0	0	0	0	0	0	0	0	0	2	0
783	1	7	2	11	0	0	0	0	0	0	0	0	0	0	3	2
784	1	7	2	11	0	0	0	0	0	0	0	0	0	0	1	2
785	1	7	2	11	0	0	0	0	0	0	0	0	0	0	1	2
786	1	7	2	11	0	0	0	0	0	0	0	0	0	0	1	2
787	1	7	2	11	0	0	0	0	0	0	0	0	0	0	1	2
788	1	7	2	11	0	0	0	0	0	0	0	0	0	0	1	2
789	0	7	2	11	0	0	0	0	0	0	0	0	0	0	1	2
790	0	7	2	11	0	0	0	0	0	0	0	0	0	0	1	2
791	1	7	2	11	0	0	0	0	0	0	0	0	0	0	1	1
792	1	7	2	11	0	0	0	0	0	0	0	0	0	0	1	2
793	0	7	2	11	0	0	0	0	0	0	0	0	0	0	3	2
794	0	7	2	11	0	0	0	0	0	0	0	0	0	0	3	2
795	0	7	2	11	0	0	0	0	0	0	0	0	0	0	3	2
796	0	7	2	11	0	0	0	0	0	0	0	0	0	0	3	2
797	0	7	2	11	0	0	0	0	0	0	0	0	0	0	1	2
798	0	7	2	11	0	0	0	0	0	0	0	0	0	0	3	1
799	0	7	2	11	0	0	0	0	0	0	0	0	0	0	3	1
800	0	7	2	11	0	0	0	0	0	0	0	0	0	0	3	1
801	1	7	2	11	0	0	0	0	0	0	0	0	0	0	3	1
802	0	7	2	11	0	0	0	0	0	0	0	0	0	0	3	1
803	0	7	2	11	0	0	0	0	0	0	0	0	0	0	3	1
804	0	7	2	11	0	0	0	0	0	0	0	0	0	0	3	1
805	1	7	2	11	0	0	0	0	0	0	0	0	0	0	3	1
806	1	7	2	11	0	0	0	0	0	0	0	0	0	0	3	1
807	0	7	2	11	0	0	0	0	0	0	0	0	0	0	3	1
808	0	7	2	11	0	0	0	0	0	0	0	0	0	0	3	1
809	1	7	2	11	0	0	0	0	0	0	0	0	0	0	3	1
810	0	7	2	11	0	0	0	0	0	0	0	0	0	0	3	1
811	0	7	2	11	0	0	0	0	0	0	0	0	0	0	3	1
812	0	7	2	11	0	0	0	0	0	0	0	0	0	0	3	1
813	1	7	2	11	0	0	0	0	0	0	0	0	0	0	3	1
814	0	7	2	11	0	0	0	0	0	0	0	0	0	0	3	1
815	0	7	2	11	0	0	0	0	0	0	0	0	0	0	3	1
816	0	7	2	11	0	0	0	0	0	0	0	0	0	0	3	1
817	0	7	2	11	0	0	0	0	0	0	0	0	0	0	3	1
818	1	7	2	11	0	0	0	0	0	0	0	0	0	0	3	1
819	0	7	2	11	0	0	0	0	0	0	0	0	0	0	3	1
820	0	7	2	11	0	0	0	0	0	0	0	0	0	0	3	1
821	0	7	2	11	0	0	0	0	0	0	0	0	0	0	3	1
822	1	7	2	11	0	0	0	0	0	0	0	0	0	0	3	1
823	0	7	2	11	0	0	0	0	0	0	0	0	0	0	3	1
824	0	7	2	11	0	0	0	0	0	0	0	0	0	0	3	1
825	1	7	2	11	0	0	0	0	0	0	0	0	0	0	3	1
826	0	7	2	11	0	0	0	0	0	0	0	0	0	0	3	1
827	1	7	2	11	0	0	0	0	0	0	0	0	0	0	3	1
828	1	7	2	11	0	0	0	0	0	0	0	0	0	0	3	1
829	0	7	2	11	0	0	0	0	0	0	0	0	0	0	3	1
830	1	7	2	11	0	0	0	0	0	0	0	0	0	0	3	1
831	0	7	2	11	0	0	0	0	0	0	0	0	0	0	3	1
832	0	7	2	11	0	0	0	0	0	0	0	0	0	0	3	1
833	0	7	2	11	0	0	0	0	0	0	0	0	0	0	3	1
834	0	7	2	11	0	0	0	0	0	0	0	0	0	0	3	1
835	0	7	2	11	0	0	0	0	0	0	0	0	0	0	3	1
836	1	7	2	11	0	0	0	0	0	0	0	0	0	0	3	1
837	1	7	2	11	0	0	0	0	0	0	0	0	0	0	3	1
838	1	7	2	11	0	0	0	0	0	0	0	0	0	0	3	1
839	0	7	2	11	0	0	0	0	0	0	0	0	0	0	3	1
840	0	7	2	11	0	0	0	0	0	0	0	0	0	0	3	1
841	0	7	2	11	0	0	0	0	0	0	0	0	0	0	3	1
842	1	7	2	11	0	0	0	0	0	0	0	0	0	0	3	1
843	0	7	2	11	0	0	0	0	0	0	0	0	0	0	3	1
844	0	7	2	11	0	0	0	0	0	0	0	0	0	0	3	1
845	1	7	2	11	0	0	0	0	0	0	0	0	0	0	3	1
846	1	7	2	11	0	0	0	0	0	0	0	0	0	0	3	1
847	1	7	2	11	0	0	0	0	0	0	0	0	0	0	3	1
848	1	7	2	11	0	0	0	0	0	0	0	0	0	0	3	1
849	0	7	1	11	0	0	0	0	0	0	0	0	0	0	3	1
850	1	7	1	11	3	0	0	0	0	0	0	0	0	0	1	2
851	0	7	1	11	0	0	0	0	0	0	0	0	0	0	3	2
852	0	7	1	11	2	0	0	0	0	0	0	0	0	0	3	1
853	1	7	1	11	2	0	0	0	0	0	0	0	0	0	3	1
854	0	7	1	11	2	0	0	0	0	0	0	0	0	0	3	2
855	0	7	1	11	0	0	0	0	0	0	0	0	0	0	1	1
856	0	7	1	11	2	0	0	0	0	0	0	0	0	0	3	2
857	1	7	1	11	2	0	0	0	0	0	0	0	0	0	3	1
858	1	7	1	11	2	0	0	0	0	0	0	0	0	0	3	1
859	0	7	3	11	0	0	0	0	0	0	0	0	0	0	4	1
860	0	7	3	11	0	0	0	0	0	0	0	0	0	0	3	1
861	1	7	3	11	0	0	0	0	0	0	0	0	0	0	4	1
862	0	7	0	11	0	0	0	0	0	0	0	0	0	0	0	1
863	1	7	0	11	0	0	0	0	0	0	0	0	0	0	0	1
864	1	7	0	11	0	0	0	0	0	0	0	0	0	0	0	1
865	1	7	0	11	0	0	0	0	0	0	0	0	0	0	0	1
866	1	7	0	11	0	0	0	0	0	0	0	0	0	0	0	1
867	0	7	0	11	0	0	0	0	0	0	0	0	0	0	0	1
868	0	7	0	11	0	0	0	0	0	0	0	0	0	0	0	1
869	1	7	0	11	0	0	0	0	0	0	0	0	0	0	2	1
870	1	7	0	11	0	0	0	0	0	0	0	0	0	0	2	1
871	1	7	0	11	0	0	0	0	0	0	0	0	0	0	2	1
872	1	7	0	11	0	0	0	0	0	0	0	0	0	0	2	1
873	0	7	0	11	0	0	0	0	0	0	0	0	0	0	2	1
874	1	7	0	11	0	0	0	0	0	0	0	0	0	0	2	2
875	1	7	0	11	0	0	0	0	0	0	0	0	0	0	2	2
876	1	7	0	11	0	0	0	0	0	0	0	0	0	0	2	2
877	0	7	0	11	0	0	0	0	0	0	0	0	0	0	2	2
878	1	7	0	11	0	0	0	0	0	0	0	0	0	0	2	2
879	1	7	0	11	0	0	0	0	0	0	0	0	0	0	2	2
880	1	7	0	11	0	0	0	0	0	0	0	0	0	0	2	2
881	0	7	0	11	0	0	0	0	0	0	0	0	0	0	2	2
882	0	7	0	11	0	0	0	0	0	0	0	0	0	0	2	2
883	1	7	0	11	0	0	0	0	0	0	0	0	0	0	2	2
884	1	7	0	11	0	0	0	0	0	0	0	0	0	0	2	2
885	1	7	0	11	0	0	0	0	0	0	0	0	0	0	2	2
886	1	7	0	11	0	0	0	0	0	0	0	0	0	0	2	2
887	0	7	0	11	0	0	0	0	0	0	0	0	0	0	2	2
888	0	7	0	11	0	0	0	0	0	0	0	0	0	0	2	2
889	0	7	0	11	0	0	0	0	0	0	0	0	0	0	2	2
890	0	7	0	11	0	0	0	0	0	0	0	0	0	0	2	2
891	1	7	0	11	0	0	0	0	0	0	0	0	0	0	2	2
892	1	7	0	11	0	0	0	0	0	0	0	0	0	0	2	2
893	0	7	0	11	0	0	0	0	0	0	0	0	0	0	2	2
894	1	7	0	11	0	0	0	0	0	0	0	0	0	0	2	2
895	0	7	0	11	0	0	0	0	0	0	0	0	0	0	2	2
896	0	7	0	11	0	0	0	0	0	0	0	0	0	0	2	2
897	1	7	0	11	0	0	0	0	0	0	0	0	0	0	2	2
898	0	7	0	11	0	0	0	0	0	0	0	0	0	0	2	2
899	0	7	0	11	0	0	0	0	0	0	0	0	0	0	2	2
900	1	7	0	11	0	0	0	0	0	0	0	0	0	0	2	2
901	0	7	0	11	0	0	0	0	0	0	0	0	0	0	2	2
902	0	7	0	11	0	0	0	0	0	0	0	0	0	0	2	2
903	1	7	0	11	0	0	0	0	0	0	0	0	0	0	2	2
904	0	7	2	11	0	0	0	0	0	0	0	0	0	0	3	1
905	1	7	2	11	0	0	0	0	0	0	0	0	0	0	3	2
906	0	7	2	11	0	0	0	0	0	0	0	0	0	0	3	2
907	1	7	2	11	0	0	0	0	0	0	0	0	0	0	3	2
908	1	7	2	11	0	0	0	0	0	0	0	0	0	0	3	2
909	0	7	2	11	0	0	0	0	0	0	0	0	0	0	3	2
910	1	7	2	11	0	0	0	0	0	0	0	0	0	0	3	2
911	1	7	2	11	0	0	0	0	0	0	0	0	0	0	3	2
912	0	7	2	11	0	0	0	0	0	0	0	0	0	0	3	1
913	0	7	2	11	0	0	0	0	0	0	0	0	0	0	3	1
914	1	7	2	11	0	0	0	0	0	0	0	0	0	0	3	1
915	1	7	2	11	0	0	0	0	0	0	0	0	0	0	3	1
916	0	7	1	11	0	0	0	0	0	0	0	0	0	0	3	2
917	0	7	1	11	0	0	0	0	0	0	0	0	0	0	3	2
918	0	7	1	11	0	0	0	0	0	0	0	0	0	0	3	2
919	0	7	1	11	0	0	0	0	0	0	0	0	0	0	3	2
920	0	7	1	11	0	0	0	0	0	0	0	0	0	0	2	2
921	0	7	0	11	0	0	0	0	0	0	0	0	0	0	3	2
922	0	7	0	11	0	0	0	0	0	0	0	0	0	0	2	0
923	1	7	0	11	0	0	0	0	0	0	0	0	0	0	2	0
924	0	7	0	11	0	0	0	0	0	0	0	0	0	0	2	0
925	1	7	0	11	0	0	0	0	0	0	0	0	0	0	2	0
926	0	7	0	11	0	0	0	0	0	0	0	0	0	0	2	0
927	1	7	0	11	0	0	0	0	0	0	0	0	0	0	2	0
928	0	7	0	11	0	0	0	0	0	0	0	0	0	0	2	0
929	1	7	0	11	0	0	0	0	0	0	0	0	0	0	2	0
930	1	7	0	11	0	0	0	0	0	0	0	0	0	0	2	0
931	0	7	0	11	0	0	0	0	0	0	0	0	0	0	2	0
932	1	7	0	11	0	0	0	0	0	0	0	0	0	0	2	0
933	0	7	0	11	0	0	0	0	0	0	0	0	0	0	2	0
934	0	7	0	11	0	0	0	0	0	0	0	0	0	0	2	0
935	1	7	0	11	0	0	0	0	0	0	0	0	0	0	2	0
936	0	7	0	11	0	0	0	0	0	0	0	0	0	0	2	0
937	1	7	0	11	0	0	0	0	0	0	0	0	0	0	2	0
938	1	7	0	11	0	0	0	0	0	0	0	0	0	0	2	0
939	1	7	0	11	0	0	0	0	0	0	0	0	0	0	0	2
940	0	7	0	11	0	0	0	0	0	0	0	0	0	0	0	2
941	1	7	0	11	0	0	0	0	0	0	0	0	0	0	0	2
942	0	7	0	11	0	0	0	0	0	0	0	0	0	0	0	2
943	0	7	0	11	0	0	0	0	0	0	0	0	0	0	0	2
944	0	7	0	11	0	0	0	0	0	0	0	0	0	0	0	2
945	0	7	0	11	0	0	0	0	0	0	0	0	0	0	0	2
946	1	7	0	11	0	0	0	0	0	0	0	0	0	0	0	2
947	1	7	0	11	0	0	0	0	0	0	0	0	0	0	0	2
948	0	7	0	11	0	0	0	0	0	0	0	0	0	0	0	2
949	0	7	0	11	0	0	0	0	0	0	0	0	0	0	0	2
950	1	7	0	11	0	0	0	0	0	0	0	0	0	0	0	2
951	1	7	0	11	0	0	0	0	0	0	0	0	0	0	0	2
952	1	7	0	11	0	0	0	0	0	0	0	0	0	0	0	2
953	1	7	0	11	0	0	0	0	0	0	0	0	0	0	0	2
954	0	7	0	11	0	0	0	0	0	0	0	0	0	0	0	2
955	0	7	0	11	0	0	0	0	0	0	0	0	0	0	0	2
956	0	7	0	11	0	0	0	0	0	0	0	0	0	0	0	2
957	0	7	0	11	0	0	0	0	0	0	0	0	0	0	0	2
958	1	7	0	11	0	0	0	0	0	0	0	0	0	0	0	2
959	1	7	0	11	0	0	0	0	0	0	0	0	0	0	0	2
960	1	7	0	11	0	0	0	0	0	0	0	0	0	0	0	2
961	1	7	0	11	0	0	0	0	0	0	0	0	0	0	0	2
962	0	7	1	11	0	0	0	0	0	0	0	0	0	0	2	2
963	0	7	1	11	0	0	0	0	0	0	0	0	0	0	2	2
964	0	7	1	11	0	0	0	0	0	0	0	0	0	0	2	2
965	1	7	1	11	0	0	0	0	0	0	0	0	0	0	2	2
966	0	7	1	11	0	0	0	0	0	0	0	0	0	0	2	2
967	1	7	1	11	0	0	0	0	0	0	0	0	0	0	2	2
968	0	7	1	11	0	0	0	0	0	0	0	0	0	0	2	2
969	0	7	1	11	0	0	0	0	0	0	0	0	0	0	2	2
970	0	7	1	11	0	0	0	0	0	0	0	0	0	0	2	2
971	0	7	1	11	0	0	0	0	0	0	0	0	0	0	2	2
972	0	7	1	11	0	0	0	0	0	0	0	0	0	0	2	2
973	0	7	1	11	0	0	0	0	0	0	0	0	0	0	2	2
974	0	7	1	11	0	0	0	0	0	0	0	0	0	0	2	2
975	0	7	1	11	0	0	0	0	0	0	0	0	0	0	2	2
976	0	7	1	11	0	0	0	0	0	0	0	0	0	0	2	2
977	1	7	1	11	0	0	0	0	0	0	0	0	0	0	2	2
978	0	7	1	11	0	0	0	0	0	0	0	0	0	0	2	2
979	1	7	1	11	0	0	0	0	0	0	0	0	0	0	2	2
980	1	7	1	11	0	0	0	0	0	0	0	0	0	0	2	2
981	1	7	1	11	0	0	0	0	0	0	0	0	0	0	2	2
982	0	7	1	11	0	0	0	0	0	0	0	0	0	0	2	2
983	0	7	1	11	0	0	0	0	0	0	0	0	0	0	2	2
984	0	7	1	11	0	0	0	0	0	0	0	0	0	0	2	2
985	0	7	1	11	0	0	0	0	0	0	0	0	0	0	2	2
986	1	7	1	11	0	0	0	0	0	0	0	0	0	0	2	2
987	1	7	1	11	0	0	0	0	0	0	0	0	0	0	2	2
988	0	7	1	11	0	0	0	0	0	0	0	0	0	0	2	2
989	1	7	1	11	0	0	0	0	0	0	0	0	0	0	2	2
990	0	7	1	11	0	0	0	0	0	0	0	0	0	0	2	2
991	0	7	1	11	0	0	0	0	0	0	0	0	0	0	2	2
992	0	7	1	11	0	0	0	0	0	0	0	0	0	0	2	2
993	1	7	1	11	0	0	0	0	0	0	0	0	0	0	2	2
994	1	7	1	11	0	0	0	0	0	0	0	0	0	0	2	2
995	0	7	1	11	0	0	0	0	0	0	0	0	0	0	2	2
996	0	7	1	11	0	0	0	0	0	0	0	0	0	0	2	2
997	0	7	2	11	0	0	0	0	0	0	0	0	0	0	2	2
998	1	7	2	11	0	0	0	0	0	0	0	0	0	0	2	2
999	1	7	2	11	0	0	0	0	0	0	0	0	0	0	2	2
1000	0	7	2	11	0	0	0	0	0	0	0	0	0	0	2	2
1001	1	7	2	11	0	0	0	0	0	0	0	0	0	0	2	2
1002	1	7	0	11	0	0	0	0	0	0	0	0	0	0	2	2
1003	0	7	2	11	0	0	0	0	0	0	0	0	0	0	2	2
1004	0	7	2	15	0	0	0	0	0	0	0	0	0	0	2	2
1005	0	7	2	11	0	0	0	0	0	0	0	0	0	0	2	2
1006	1	7	2	11	0	0	0	0	0	0	0	0	0	0	2	2
1007	1	7	2	11	0	0	0	0	0	0	0	0	0	0	2	2
1008	1	7	2	11	0	0	0	0	0	0	0	0	0	0	2	2
1009	0	7	2	11	0	0	0	0	0	0	0	0	0	0	2	2
1010	0	7	2	11	0	0	0	0	0	0	0	0	0	0	2	2
1011	1	7	2	11	0	0	0	0	0	0	0	0	0	0	2	2
1012	1	7	2	11	0	0	0	0	0	0	0	0	0	0	2	2
1013	1	8	2	11	0	0	0	0	0	0	0	0	0	0	2	2
1014	1	8	2	11	0	0	0	0	0	0	0	0	0	0	2	2
1015	1	8	0	11	0	0	0	0	0	0	0	0	0	0	2	2
1016	0	8	2	11	0	0	0	0	0	0	0	0	0	0	2	2
1017	1	8	2	11	0	0	0	0	0	0	0	0	0	0	2	2
1018	1	8	0	11	0	0	0	0	0	0	0	0	0	0	0	2
1019	0	8	0	11	0	0	0	0	0	0	0	0	0	0	4	2
1020	0	8	0	11	0	0	0	0	0	0	0	0	0	0	3	2
1021	0	8	0	11	0	0	0	0	0	0	0	0	0	0	0	2
1022	0	8	0	11	0	0	0	0	0	0	0	0	0	0	0	2
1023	0	8	0	11	0	0	0	0	0	0	0	0	0	0	0	2
1024	0	8	0	11	0	0	0	0	0	0	0	0	0	0	0	2
1025	1	8	0	11	0	0	0	0	0	0	0	0	0	0	0	2
1026	1	8	0	11	0	0	0	0	0	0	0	0	0	0	0	2
1027	1	8	0	11	0	0	0	0	0	0	0	0	0	0	0	2
1028	1	8	0	11	0	0	0	0	0	0	0	0	0	0	0	2
1029	1	8	0	11	0	0	0	0	0	0	0	0	0	0	0	2
1030	0	8	0	11	0	0	0	0	0	0	0	0	0	0	2	2
1031	0	8	0	11	0	0	0	0	0	0	0	0	0	0	2	2
1032	0	8	0	11	0	0	0	0	0	0	0	0	0	0	2	2
1033	1	8	0	11	0	0	0	0	0	0	0	0	0	0	0	2
1034	1	8	0	11	0	0	0	0	0	0	0	0	0	0	0	2
1035	1	8	0	11	0	0	0	0	0	0	0	0	0	0	0	2
1036	1	8	0	11	0	0	0	0	0	0	0	0	0	0	0	2
1037	1	8	0	11	0	0	0	0	0	0	0	0	0	0	0	2
1038	1	8	0	11	0	0	0	0	0	0	0	0	0	0	0	2
1039	1	8	0	11	0	0	0	0	0	0	0	0	0	0	0	2
1040	0	8	3	11	0	0	0	0	0	0	0	0	0	0	0	2
1041	1	8	3	11	0	0	0	0	0	0	0	0	0	0	3	2
1042	0	8	3	11	0	0	0	0	0	0	0	0	0	0	3	2
1043	0	8	3	11	0	0	0	0	0	0	0	0	0	0	3	2
1044	0	8	3	11	0	0	0	0	0	0	0	0	0	0	3	2
1045	1	8	0	11	0	0	0	0	0	0	0	0	0	0	0	2
1046	0	8	3	11	0	0	0	0	0	0	0	0	0	1	3	2
1047	0	8	3	11	0	0	0	0	0	0	0	0	0	0	3	2
1048	0	8	3	11	0	0	0	0	0	0	0	0	0	1	3	2
1049	1	8	3	11	0	0	0	0	0	0	0	0	0	0	3	2
1050	1	8	3	11	0	0	0	0	0	0	0	0	0	0	3	2
1051	1	8	3	11	0	0	0	0	0	0	0	0	0	0	3	2
1052	0	8	3	11	0	0	0	0	0	0	0	0	0	0	3	2
1053	1	8	3	11	0	0	0	0	0	0	0	0	0	0	3	2
1054	0	8	3	11	0	0	0	0	0	0	0	0	0	0	3	2
1055	1	8	3	11	0	0	0	0	0	0	0	0	0	0	3	2
1056	1	8	3	11	0	0	0	0	0	0	0	0	0	0	3	2
1057	0	8	3	11	0	0	0	0	0	0	0	0	0	1	3	2
1058	1	8	3	11	0	0	0	0	0	0	0	0	0	0	3	2
1059	1	8	3	11	0	0	0	0	0	0	0	0	0	0	3	2
1060	0	8	3	11	0	0	0	0	0	0	0	0	0	0	3	2
1061	1	8	3	11	0	0	0	0	0	0	0	0	0	0	3	2
1062	1	8	3	11	0	0	0	0	0	0	0	0	0	1	3	2
1063	0	8	3	11	0	0	0	0	0	0	0	0	0	0	3	2
1064	0	8	3	11	0	0	0	0	0	0	0	0	0	0	3	2
1065	0	8	3	11	0	0	0	0	0	0	0	0	0	0	3	2
1066	1	8	3	11	0	0	0	0	0	0	0	0	0	0	3	2
1067	1	8	3	11	0	0	0	0	0	0	0	0	0	0	3	2
1068	0	8	3	11	0	0	0	0	0	0	0	0	0	0	3	2
1069	1	8	3	11	0	0	0	0	0	0	0	0	0	0	3	2
1070	1	8	3	11	0	0	0	0	0	0	0	0	0	0	3	2
1071	1	8	3	11	0	0	0	0	0	0	0	0	0	0	3	2
1072	0	8	3	11	0	0	0	0	0	0	0	0	0	0	3	2
1073	1	8	3	11	0	0	0	0	0	0	0	0	0	0	3	2
1074	0	8	3	11	0	0	0	0	0	0	0	0	0	0	3	2
1075	1	8	3	11	0	0	0	0	0	0	0	0	0	0	3	2
1076	1	8	3	11	0	0	0	0	0	0	0	0	0	0	3	2
1077	1	8	3	11	0	0	0	0	0	0	0	0	0	0	3	2
1078	0	8	3	11	0	0	0	0	0	0	0	0	0	0	3	2
1079	1	8	3	11	0	0	0	0	0	0	0	0	0	0	3	2
1080	1	8	3	11	0	0	0	0	0	0	0	0	0	0	3	2
1081	1	8	3	11	0	0	0	0	0	0	0	0	0	0	3	2
1082	0	8	3	11	0	0	0	0	0	0	0	0	0	0	3	2
1083	0	8	3	11	0	0	0	0	0	0	0	0	0	0	3	2
1084	0	8	3	11	0	0	0	0	0	0	0	0	0	0	3	2
1085	1	8	3	11	0	0	0	0	0	0	0	0	0	0	3	2
1086	1	8	3	11	0	0	0	0	0	0	0	0	0	0	3	2
1087	1	8	3	11	0	0	0	0	0	0	0	0	0	0	3	2
1088	1	8	3	11	0	0	0	0	0	0	0	0	0	0	3	2
1089	1	8	3	11	0	0	0	0	0	0	0	0	0	0	3	2
1090	0	8	3	11	0	0	0	0	0	0	0	0	0	0	3	2
1091	1	8	3	11	0	0	0	0	0	0	0	0	0	0	3	2
1092	1	8	3	11	0	0	0	0	0	0	0	0	0	0	3	2
1093	0	8	3	11	0	0	0	0	0	0	0	0	0	0	3	2
1094	0	8	3	11	0	0	0	0	0	0	0	0	0	0	3	2
1095	0	8	3	11	0	0	0	0	0	0	0	0	0	1	3	2
1096	0	8	3	11	0	0	0	0	0	0	0	0	0	0	3	2
1097	0	8	3	11	0	0	0	0	0	0	0	0	0	0	3	2
1098	0	8	3	11	0	0	0	0	0	0	0	0	0	0	3	2
1099	0	8	3	11	0	0	0	0	0	0	0	0	0	0	3	2
1100	1	8	3	11	0	0	0	0	0	0	0	0	0	0	3	2
1101	0	8	3	11	0	0	0	0	0	0	0	0	0	0	3	2
1102	0	8	3	11	0	0	0	0	0	0	0	0	0	0	3	2
1103	1	8	3	11	0	0	0	0	0	0	0	0	0	0	3	2
1104	0	8	3	11	0	0	0	0	0	0	0	0	0	0	3	2
1105	1	8	3	11	0	0	0	0	0	0	0	0	0	0	3	2
1106	0	8	3	11	0	0	0	0	0	0	0	0	0	0	3	2
1107	1	8	3	11	0	0	0	0	0	0	0	0	0	0	3	2
1108	1	8	3	11	0	0	0	0	0	0	0	0	0	0	3	2
1109	0	8	3	11	0	0	0	0	0	0	0	0	0	0	3	2
1110	1	8	3	11	0	0	0	0	0	0	0	0	0	0	3	2
1111	0	8	3	11	0	0	0	0	0	0	0	0	0	1	3	2
1112	0	8	3	11	0	0	0	0	0	0	0	0	0	0	3	2
1113	1	8	3	11	0	0	0	0	0	0	0	0	0	0	3	2
1114	0	8	3	11	0	0	0	0	0	0	0	0	0	0	3	2
1115	1	8	3	11	0	0	0	0	0	0	0	0	0	0	3	2
1116	1	8	3	11	0	0	0	0	0	0	0	0	0	0	3	2
1117	1	8	3	11	0	0	0	0	0	0	0	0	0	0	3	2
1118	0	8	3	11	0	0	0	0	0	0	0	0	0	0	3	2
1119	1	8	3	11	0	0	0	0	0	0	0	0	0	1	3	2
1120	0	8	3	11	0	0	0	0	0	0	0	0	0	0	3	2
1121	1	8	3	11	0	0	0	0	0	0	0	0	0	0	3	2
1122	0	8	3	11	0	0	0	0	0	0	0	0	0	0	3	2
1123	1	8	3	11	0	0	0	0	0	0	0	0	0	0	3	2
1124	1	8	3	11	0	0	0	0	0	0	0	0	0	0	3	2
1125	0	8	2	11	0	0	0	0	0	0	0	0	0	0	3	2
1126	1	8	2	11	0	0	0	0	0	0	0	0	0	0	3	1
1127	0	8	2	11	0	0	0	0	0	0	0	0	0	0	3	2
1128	1	8	2	11	0	0	0	0	0	0	0	0	0	0	3	2
1129	1	8	2	11	0	0	0	0	0	0	0	0	0	0	3	2
1130	0	8	2	11	0	0	0	0	0	0	0	0	0	0	3	1
1131	0	8	2	11	0	0	0	0	0	0	0	0	0	0	3	1
1132	0	8	2	11	0	0	0	0	0	0	0	0	0	0	3	1
1133	0	8	2	11	0	0	0	0	0	0	0	0	0	0	3	2
1134	0	8	2	11	0	0	0	0	0	0	0	0	0	0	3	1
1135	1	8	2	11	0	0	0	0	0	0	0	0	0	0	3	2
1136	0	8	2	11	0	0	0	0	0	0	0	0	0	0	3	2
1137	0	8	2	11	0	0	0	0	0	0	0	0	0	0	3	2
1138	0	8	2	11	0	0	0	0	0	0	0	0	0	0	3	2
1139	1	8	2	11	0	0	0	0	0	0	0	0	0	0	3	2
1140	1	8	2	11	0	0	0	0	0	0	0	0	0	0	3	2
1141	0	8	2	11	0	0	0	0	0	0	0	0	0	0	3	2
1142	0	8	2	11	0	0	0	0	0	0	0	0	0	0	3	2
1143	0	8	2	11	0	0	0	0	0	0	0	0	0	0	3	1
1144	0	8	2	11	0	0	0	0	0	0	0	0	0	0	3	2
1145	0	8	2	11	0	0	0	0	0	0	0	0	0	0	3	1
1146	0	8	2	11	0	0	0	0	0	0	0	0	0	0	3	1
1147	1	8	2	11	0	0	0	0	0	0	0	0	0	0	3	2
1148	1	8	2	11	0	0	0	0	0	0	0	0	0	0	3	1
1149	0	8	2	11	0	0	0	0	0	0	0	0	0	0	3	2
1150	1	8	2	11	0	0	0	0	0	0	0	0	0	0	3	2
1151	0	8	2	11	0	0	0	0	0	0	0	0	0	0	3	2
1152	0	8	2	11	3	0	0	0	0	0	0	0	0	0	3	2
1153	0	8	2	11	3	0	0	0	0	0	0	0	0	0	3	2
1154	0	8	2	11	3	0	0	0	0	0	0	0	0	0	3	2
1155	1	8	2	11	0	0	0	0	0	0	0	0	0	0	3	2
1156	1	8	2	11	0	0	0	0	0	0	0	0	0	0	1	1
1157	1	8	2	11	0	0	0	0	0	0	0	0	0	0	3	2
1158	1	8	2	11	0	0	0	0	0	0	0	0	0	0	1	2
1159	1	8	2	11	0	0	0	0	0	0	0	0	0	0	1	1
1160	1	8	2	11	0	0	0	0	0	0	0	0	0	0	3	2
1161	1	8	2	11	0	0	0	0	0	0	0	0	0	0	3	2
1162	1	8	2	11	0	0	0	0	0	0	0	0	0	0	1	2
1163	1	8	2	11	0	0	0	0	0	0	0	0	0	0	3	2
1164	0	8	2	11	0	0	0	0	0	0	0	0	0	0	1	2
1165	0	8	2	11	0	0	0	0	0	0	0	0	0	0	3	1
1166	0	8	2	11	0	0	0	0	0	0	0	0	0	0	1	2
1167	0	8	2	11	0	0	0	0	0	0	0	0	0	0	3	2
1168	0	8	2	11	0	0	0	0	0	0	0	0	0	0	1	2
1169	0	8	2	11	0	0	0	0	0	0	0	0	0	0	3	2
1170	0	8	2	11	0	0	0	0	0	0	0	0	0	0	3	2
1171	1	8	2	11	0	0	0	0	0	0	0	0	0	0	3	2
1172	1	8	2	11	0	0	0	0	0	0	0	0	0	0	1	2
1173	1	8	2	11	0	0	0	0	0	0	0	0	0	0	1	2
1174	0	8	2	11	0	0	0	0	0	0	0	0	0	0	1	2
1175	0	8	2	11	0	0	0	0	0	0	0	0	0	0	1	2
1176	1	8	2	11	0	0	0	0	0	0	0	0	0	0	1	2
1177	1	8	2	11	0	0	0	0	0	0	0	0	0	0	1	2
1178	0	8	2	11	0	0	0	0	0	0	0	0	0	0	1	2
1179	0	8	2	11	0	0	0	0	0	0	0	0	0	0	1	2
1180	0	8	2	11	0	0	0	0	0	0	0	0	0	0	1	2
1181	0	8	2	11	0	0	0	0	0	0	0	0	0	0	1	2
1182	0	8	2	11	0	0	0	0	0	0	0	0	0	0	1	2
1183	0	8	2	11	0	0	0	0	0	0	0	0	0	0	1	2
1184	0	8	2	11	0	0	0	0	0	0	0	0	0	0	1	2
1185	1	8	2	11	0	0	0	0	0	0	0	0	0	0	1	2
1186	1	8	2	11	0	0	0	0	0	0	0	0	0	0	1	2
1187	1	8	2	11	0	0	0	0	0	0	0	0	0	0	1	2
1188	1	8	2	11	0	0	0	0	0	0	0	0	0	0	1	2
1189	0	8	2	11	0	0	0	0	0	0	0	0	0	0	3	2
1190	0	8	2	11	0	0	0	0	0	0	0	0	0	0	3	1
1191	0	8	2	11	0	0	0	0	0	0	0	0	0	0	3	1
1192	0	8	2	11	0	0	0	0	0	0	0	0	0	0	3	1
1193	0	8	2	11	0	0	0	0	0	0	0	0	0	0	3	1
1194	1	8	2	11	0	0	0	0	0	0	0	0	0	0	3	1
1195	0	8	2	11	0	0	0	0	0	0	0	0	0	0	3	1
1196	1	8	2	11	0	0	0	0	0	0	0	0	0	0	3	1
1197	0	8	2	11	0	0	0	0	0	0	0	0	0	0	3	1
1198	1	8	2	11	0	0	0	0	0	0	0	0	0	0	3	1
1199	0	8	2	11	0	0	0	0	0	0	0	0	0	0	3	1
1200	0	8	2	11	0	0	0	0	0	0	0	0	0	0	3	1
1201	0	8	2	11	0	0	0	0	0	0	0	0	0	0	3	1
1202	0	8	2	11	0	0	0	0	0	0	0	0	0	0	3	1
1203	0	8	2	11	0	0	0	0	0	0	0	0	0	0	3	1
1204	1	8	2	11	0	0	0	0	0	0	0	0	0	0	3	1
1205	1	8	0	11	0	0	0	0	0	0	0	0	0	0	2	2
1206	0	8	2	11	0	0	0	0	0	0	0	0	0	0	2	2
1207	0	8	2	11	0	0	0	0	0	0	0	0	0	0	2	2
1208	0	8	2	11	0	0	0	0	0	0	0	0	0	0	2	2
1209	0	8	2	11	0	0	0	0	0	0	0	0	0	0	2	2
1210	0	8	2	11	0	0	0	0	0	0	0	0	0	0	2	2
1211	0	8	0	11	0	0	0	0	0	0	0	0	0	0	2	2
1212	1	8	2	11	0	0	0	0	0	0	0	0	0	0	1	2
1213	1	8	1	11	3	0	0	0	0	0	0	0	0	0	3	1
1214	0	8	1	11	0	0	0	0	0	0	0	0	0	0	1	1
1215	0	8	1	11	3	0	0	0	0	0	0	0	0	0	0	1
1216	0	8	1	11	0	0	0	0	0	0	0	0	0	0	0	2
1217	1	8	1	11	2	0	0	0	0	0	0	0	0	0	0	2
1218	0	8	1	11	2	0	0	0	0	0	0	0	0	0	3	2
1219	0	8	1	11	2	0	0	0	0	0	0	0	0	0	3	2
1220	1	8	1	11	2	0	0	0	0	0	0	0	0	0	3	1
1221	0	8	1	11	2	0	0	0	0	0	0	0	0	0	3	2
1222	0	8	1	11	0	0	0	0	0	0	0	0	0	0	3	2
1223	0	8	1	11	2	0	0	0	0	0	0	0	0	0	3	2
1224	0	8	1	11	0	0	0	0	0	0	0	0	0	0	3	2
1225	1	8	1	11	2	0	0	0	0	0	0	0	0	0	1	1
1226	0	8	1	11	0	0	0	0	0	0	0	0	0	0	3	2
1227	1	8	1	11	0	0	0	0	0	0	0	0	0	0	3	2
1228	1	8	2	11	3	0	0	0	0	0	0	0	0	0	3	2
1229	1	8	2	11	3	0	0	0	0	0	0	0	0	0	3	1
1230	0	8	0	11	0	0	0	0	0	0	0	0	0	0	0	2
1231	1	8	3	11	0	0	0	0	0	0	0	0	0	0	4	2
1232	1	8	3	11	0	0	0	0	0	0	0	0	0	0	3	2
1233	0	8	3	11	0	0	0	0	0	0	0	0	0	0	4	2
1234	1	8	3	11	0	0	0	0	0	0	0	0	0	0	4	2
1235	0	8	0	11	0	0	0	0	0	0	0	0	0	0	0	2
1236	1	8	0	11	0	0	0	0	0	0	0	0	0	0	0	2
1237	0	8	0	11	0	0	0	0	0	0	0	0	0	0	0	2
1238	1	8	0	11	0	0	0	0	0	0	0	0	0	0	0	2
1239	0	8	0	11	0	0	0	0	0	0	0	0	0	0	0	2
1240	0	8	0	11	0	0	0	0	0	0	0	0	0	0	2	2
1241	1	8	0	11	0	0	0	0	0	0	0	0	0	0	2	2
1242	1	8	0	11	0	0	0	0	0	0	0	0	0	0	2	2
1243	1	8	0	11	0	0	0	0	0	0	0	0	0	0	2	2
1244	0	8	0	11	0	0	0	0	0	0	0	0	0	0	2	2
1245	0	8	0	11	0	0	0	0	0	0	0	0	0	0	2	2
1246	0	8	0	11	0	0	0	0	0	0	0	0	0	0	2	2
1247	1	8	0	11	0	0	0	0	0	0	0	0	0	0	2	2
1248	1	8	0	11	0	0	0	0	0	0	0	0	0	0	2	2
1249	0	8	0	11	0	0	0	0	0	0	0	0	0	0	2	2
1250	1	8	0	11	0	0	0	0	0	0	0	0	0	0	2	2
1251	1	8	0	11	0	0	0	0	0	0	0	0	0	0	2	2
1252	0	8	0	11	0	0	0	0	0	0	0	0	0	0	2	2
1253	1	8	0	11	0	0	0	0	0	0	0	0	0	0	2	2
1254	1	8	0	11	0	0	0	0	0	0	0	0	0	0	2	2
1255	0	8	0	11	0	0	0	0	0	0	0	0	0	0	2	2
1256	1	8	0	11	0	0	0	0	0	0	0	0	0	0	2	2
1257	0	8	0	11	0	0	0	0	0	0	0	0	0	0	2	2
1258	0	8	0	11	0	0	0	0	0	0	0	0	0	0	2	2
1259	0	8	0	11	0	0	0	0	0	0	0	0	0	0	2	2
1260	1	8	0	11	0	0	0	0	0	0	0	0	0	0	2	2
1261	1	8	0	11	0	0	0	0	0	0	0	0	0	0	2	2
1262	1	8	0	11	0	0	0	0	0	0	0	0	0	0	2	2
1263	1	8	0	11	0	0	0	0	0	0	0	0	0	0	2	2
1264	0	8	0	11	0	0	0	0	0	0	0	0	0	0	2	2
1265	0	8	0	11	0	0	0	0	0	0	0	0	0	0	2	2
1266	1	8	0	11	0	0	0	0	0	0	0	0	0	0	2	2
1267	0	8	0	11	0	0	0	0	0	0	0	0	0	0	2	2
1268	1	8	0	11	0	0	0	0	0	0	0	0	0	0	2	2
1269	1	8	0	11	0	0	0	0	0	0	0	0	0	0	2	2
1270	0	8	0	11	0	0	0	0	0	0	0	0	0	0	2	2
1271	1	8	0	11	0	0	0	0	0	0	0	0	0	0	2	2
1272	1	8	0	11	0	0	0	0	0	0	0	0	0	0	2	2
1273	0	8	0	11	0	0	0	0	0	0	0	0	0	0	2	2
1274	0	8	0	11	0	0	0	0	0	0	0	0	0	0	2	2
1275	0	8	0	11	0	0	0	0	0	0	0	0	0	0	2	2
1276	1	8	0	11	0	0	0	0	0	0	0	0	0	0	2	2
1277	1	8	0	11	0	0	0	0	0	0	0	0	0	0	2	2
1278	1	8	0	11	0	0	0	0	0	0	0	0	0	0	2	2
1279	0	8	0	11	0	0	0	0	0	0	0	0	0	0	2	2
1280	0	8	2	11	0	0	0	0	0	0	0	0	0	0	2	2
1281	0	8	2	11	0	0	0	0	0	0	0	0	0	0	3	2
1282	0	8	2	11	0	0	0	0	0	0	0	0	0	0	3	2
1283	1	8	2	11	0	0	0	0	0	0	0	0	0	0	1	2
1284	0	8	2	11	0	0	0	0	0	0	0	0	0	0	3	2
1285	0	8	2	11	0	0	0	0	0	0	0	0	0	0	3	1
1286	1	8	1	11	0	0	0	0	0	0	0	0	0	0	3	1
1287	0	8	1	11	0	0	0	0	0	0	0	0	0	0	3	2
1288	0	8	1	11	0	0	0	0	0	0	0	0	0	0	3	2
1289	0	8	1	11	0	0	0	0	0	0	0	0	0	0	3	2
1290	0	8	1	11	0	0	0	0	0	0	0	0	0	0	3	2
1291	1	8	0	11	0	0	0	0	0	0	0	0	0	0	3	2
1292	0	8	0	11	0	0	0	0	0	0	0	0	0	0	0	2
1293	1	8	0	11	0	0	0	0	0	0	0	0	0	0	3	2
1294	1	8	0	11	0	0	0	0	0	0	0	0	0	0	3	2
1295	0	8	0	11	0	0	0	0	0	0	0	0	0	0	3	2
1296	1	8	0	11	0	0	0	0	0	0	0	0	0	0	3	2
1297	1	8	0	11	0	0	0	0	0	0	0	0	0	0	3	2
1298	0	8	0	11	0	0	0	0	0	0	0	0	0	0	3	2
1299	0	8	0	11	0	0	0	0	0	0	0	0	0	0	3	2
1300	1	8	0	11	0	0	0	0	0	0	0	0	0	0	3	2
1301	0	8	0	11	0	0	0	0	0	0	0	0	0	0	3	2
1302	1	8	0	11	0	0	0	0	0	0	0	0	0	0	3	2
1303	1	8	0	11	0	0	0	0	0	0	0	0	0	0	3	2
1304	1	8	0	11	0	0	0	0	0	0	0	0	0	0	0	2
1305	0	8	0	11	0	0	0	0	0	0	0	0	0	0	2	0
1306	0	8	0	11	0	0	0	0	0	0	0	0	0	0	2	0
1307	1	8	0	11	0	0	0	0	0	0	0	0	0	0	2	0
1308	1	8	0	11	0	0	0	0	0	0	0	0	0	0	2	0
1309	0	8	0	11	0	0	0	0	0	0	0	0	0	0	2	0
1310	0	8	0	11	0	0	0	0	0	0	0	0	0	0	2	0
1311	1	8	0	11	0	0	0	0	0	0	0	0	0	0	2	0
1312	0	8	0	11	0	0	0	0	0	0	0	0	0	0	2	0
1313	0	8	0	11	0	0	0	0	0	0	0	0	0	0	2	0
1314	0	8	0	11	0	0	0	0	0	0	0	0	0	0	2	0
1315	1	8	0	11	0	0	0	0	0	0	0	0	0	0	2	0
1316	1	8	0	11	0	0	0	0	0	0	0	0	0	0	2	0
1317	1	8	0	11	0	0	0	0	0	0	0	0	0	0	2	0
1318	1	8	0	11	0	0	0	0	0	0	0	0	0	0	2	0
1319	0	8	0	11	0	0	0	0	0	0	0	0	0	0	2	0
1320	1	8	0	11	0	0	0	0	0	0	0	0	0	0	2	0
1321	0	8	0	11	0	0	0	0	0	0	0	0	0	0	2	0
1322	1	8	0	11	0	0	0	0	0	0	0	0	0	0	2	0
1323	1	8	0	11	0	0	0	0	0	0	0	0	0	0	2	0
1324	0	8	0	11	0	0	0	0	0	0	0	0	0	0	2	0
1325	1	8	0	11	0	0	0	0	0	0	0	0	0	0	2	0
1326	0	8	0	11	0	0	0	0	0	0	0	0	0	0	2	0
1327	1	8	0	11	0	0	0	0	0	0	0	0	0	0	2	0
1328	0	8	0	11	0	0	0	0	0	0	0	0	0	0	2	0
1329	1	8	0	11	0	0	0	0	0	0	0	0	0	0	2	0
1330	0	8	0	11	0	0	0	0	0	0	0	0	0	0	2	0
1331	0	8	2	11	0	0	0	0	0	0	0	0	0	0	2	0
1332	0	8	0	11	0	0	0	0	0	0	0	0	0	0	2	2
1333	0	8	0	11	0	0	0	0	0	0	0	0	0	0	2	0
1334	0	8	0	11	0	0	0	0	0	0	0	0	0	0	2	0
1335	0	8	0	11	0	0	0	0	0	0	0	0	0	0	2	0
1336	1	8	0	11	0	0	0	0	0	0	0	0	0	0	2	0
1337	0	8	0	11	0	0	0	0	0	0	0	0	0	0	2	0
1338	1	8	0	11	0	0	0	0	0	0	0	0	0	0	2	0
1339	1	8	0	11	0	0	0	0	0	0	0	0	0	0	2	0
1340	1	8	0	11	0	0	0	0	0	0	0	0	0	0	2	0
1341	0	8	2	11	0	0	0	0	0	0	0	0	0	0	2	0
1342	0	8	0	11	0	0	0	0	0	0	0	0	0	0	2	2
1343	0	8	0	11	0	0	0	0	0	0	0	0	0	0	2	0
1344	1	8	0	11	0	0	0	0	0	0	0	0	0	0	2	0
1345	1	8	0	11	0	0	0	0	0	0	0	0	0	0	2	0
1346	1	8	0	11	0	0	0	0	0	0	0	0	0	0	2	0
1347	1	8	0	11	0	0	0	0	0	0	0	0	0	0	2	0
1348	1	8	0	11	0	0	0	0	0	0	0	0	0	0	2	0
1349	0	8	0	11	0	0	0	0	0	0	0	0	0	0	2	0
1350	1	8	0	11	0	0	0	0	0	0	0	0	0	0	2	0
1351	1	8	0	11	0	0	0	0	0	0	0	0	0	0	2	0
1352	0	8	0	11	0	0	0	0	0	0	0	0	0	0	2	0
1353	1	8	0	11	0	0	0	0	0	0	0	0	0	0	2	0
1354	0	8	0	11	0	0	0	0	0	0	0	0	0	0	2	0
1355	0	8	0	11	0	0	0	0	0	0	0	0	0	0	2	0
1356	1	8	0	11	0	0	0	0	0	0	0	0	0	0	2	0
1357	1	8	0	11	0	0	0	0	0	0	0	0	0	0	1	2
1358	0	8	0	11	0	0	0	0	0	0	0	0	0	0	2	0
1359	1	8	0	11	0	0	0	0	0	0	0	0	0	0	2	0
1360	0	8	0	11	0	0	0	0	0	0	0	0	0	0	0	2
1361	0	8	0	11	0	0	0	0	0	0	0	0	0	0	0	2
1362	0	8	0	11	0	0	0	0	0	0	0	0	0	0	0	2
1363	1	8	0	11	0	0	0	0	0	0	0	0	0	0	0	2
1364	0	8	0	11	0	0	0	0	0	0	0	0	0	0	2	2
1365	1	8	0	11	0	0	0	0	0	0	0	0	0	0	0	2
1366	0	8	0	11	0	0	0	0	0	0	0	0	0	0	0	2
1367	1	8	0	11	0	0	0	0	0	0	0	0	0	0	0	2
1368	1	8	0	11	0	0	0	0	0	0	0	0	0	0	0	2
1369	0	8	0	11	0	0	0	0	0	0	0	0	0	0	0	2
1370	0	8	0	11	0	0	0	0	0	0	0	0	0	0	0	2
1371	0	8	0	11	0	0	0	0	0	0	0	0	0	0	0	2
1372	0	8	0	11	0	0	0	0	0	0	0	0	0	0	0	2
1373	0	8	0	11	0	0	0	0	0	0	0	0	0	0	0	2
1374	0	8	0	11	0	0	0	0	0	0	0	0	0	0	0	2
1375	0	8	0	11	0	0	0	0	0	0	0	0	0	0	0	2
1376	0	8	0	11	0	0	0	0	0	0	0	0	0	0	0	2
1377	0	8	0	11	0	0	0	0	0	0	0	0	0	0	0	2
1378	1	8	0	11	0	0	0	0	0	0	0	0	0	0	0	2
1379	1	8	0	11	0	0	0	0	0	0	0	0	0	0	0	2
1380	1	8	0	11	0	0	0	0	0	0	0	0	0	0	0	2
1381	1	8	0	11	0	0	0	0	0	0	0	0	0	0	0	2
1382	1	8	0	11	0	0	0	0	0	0	0	0	0	0	0	2
1383	1	8	0	11	0	0	0	0	0	0	0	0	0	0	0	2
1384	1	8	1	11	0	0	0	0	0	0	0	0	0	0	0	2
1385	1	8	1	11	0	0	0	0	0	0	0	0	0	0	2	2
1386	0	8	1	11	0	0	0	0	0	0	0	0	0	0	2	2
1387	1	8	1	11	0	0	0	0	0	0	0	0	0	0	2	2
1388	0	8	1	11	0	0	0	0	0	0	0	0	0	0	2	2
1389	0	8	1	11	0	0	0	0	0	0	0	0	0	0	2	2
1390	0	8	1	11	0	0	0	0	0	0	0	0	0	0	2	2
1391	1	8	1	11	0	0	0	0	0	0	0	0	0	0	2	2
1392	1	8	1	11	0	0	0	0	0	0	0	0	0	0	2	2
1393	1	8	1	11	0	0	0	0	0	0	0	0	0	0	2	2
1394	0	8	1	11	0	0	0	0	0	0	0	0	0	0	2	2
1395	0	8	1	11	0	0	0	0	0	0	0	0	0	0	2	2
1396	1	8	0	11	0	0	0	0	0	0	0	0	0	0	2	2
1397	0	8	1	11	0	0	0	0	0	0	0	0	0	0	0	2
1398	1	8	3	11	0	0	0	0	0	0	0	0	0	0	3	2
1399	0	8	2	11	0	0	0	0	0	0	0	0	0	0	3	2
1400	1	8	2	11	0	0	0	0	0	0	0	0	0	0	2	2
1401	0	8	2	11	0	0	0	0	0	0	0	0	0	0	2	2
1402	0	8	2	11	0	0	0	0	0	0	0	0	0	0	2	2
1403	0	8	2	11	0	0	0	0	0	0	0	0	0	0	2	2
1404	1	8	2	11	0	0	0	0	0	0	0	0	0	0	2	2
1405	0	8	2	11	0	0	0	0	0	0	0	0	0	0	2	2
1406	0	8	2	11	0	0	0	0	0	0	0	0	0	0	2	2
1407	0	8	2	11	0	0	0	0	0	0	0	0	0	0	2	2
1408	0	8	0	11	0	0	0	0	0	0	0	0	0	0	2	2
1409	1	8	2	11	0	0	0	0	0	0	0	0	0	0	2	2
1410	1	8	2	11	0	0	0	0	0	0	0	0	0	0	2	2
1411	1	8	2	11	0	0	0	0	0	0	0	0	0	0	2	2
1412	1	8	2	11	0	0	0	0	0	0	0	0	0	0	2	2
1413	0	8	2	11	0	0	0	0	0	0	0	0	0	0	2	2
1414	1	8	2	11	0	0	0	0	0	0	0	0	0	0	2	2
1415	0	8	2	11	0	0	0	0	0	0	0	0	0	0	2	2
1416	0	8	2	11	0	0	0	0	0	0	0	0	0	0	2	2
1417	1	8	2	11	0	0	0	0	0	0	0	0	0	0	2	2
1418	0	8	2	11	0	0	0	0	0	0	0	0	0	0	2	2
1419	1	8	2	11	0	0	0	0	0	0	0	0	0	0	2	2
1420	1	8	2	11	0	0	0	0	0	0	0	0	0	0	2	2
1421	0	8	2	11	0	0	0	0	0	0	0	0	0	0	2	2
1422	1	8	2	11	0	0	0	0	0	0	0	0	0	0	2	2
1423	1	8	2	11	0	0	0	0	0	0	0	0	0	0	2	2
1424	1	8	2	11	0	0	0	0	0	0	0	0	0	0	2	2
1425	1	8	2	11	0	0	0	0	0	0	0	0	0	0	2	2
1426	0	8	2	11	0	0	0	0	0	0	0	0	0	0	2	2
1427	0	8	2	11	0	0	0	0	0	0	0	0	0	0	2	2
1428	1	8	2	11	0	0	0	0	0	0	0	0	0	0	2	2
1429	1	8	2	11	0	0	0	0	0	0	0	0	0	0	2	2
1430	0	8	2	11	0	0	0	0	0	0	0	0	0	0	2	2
1431	0	8	2	11	0	0	0	0	0	0	0	0	0	0	2	2
1432	0	8	2	11	0	0	0	0	0	0	0	0	0	0	2	2
1433	1	8	2	11	0	0	0	0	0	0	0	0	0	0	2	2
1434	1	8	2	11	0	0	0	0	0	0	0	0	0	0	2	2
1435	1	8	2	11	0	0	0	0	0	0	0	0	0	0	2	2
1436	1	8	2	11	0	0	0	0	0	0	0	0	0	0	2	2
1437	0	8	2	11	0	0	0	0	0	0	0	0	0	0	2	2
1438	0	8	2	11	0	0	0	0	0	0	0	0	0	0	2	2
1439	1	8	2	11	0	0	0	0	0	0	0	0	0	0	2	2
1440	0	8	2	11	0	0	0	0	0	0	0	0	0	0	2	2
1441	0	8	2	11	0	0	0	0	0	0	0	0	0	0	2	2
1442	1	8	2	11	0	0	0	0	0	0	0	0	0	0	2	2
1443	1	8	2	11	0	0	0	0	0	0	0	0	0	0	2	2
1444	1	8	2	11	0	0	0	0	0	0	0	0	0	0	2	2
1445	1	8	2	11	0	0	0	0	0	0	0	0	0	0	2	2
1446	1	8	2	11	0	0	0	0	0	0	0	0	0	0	2	2
1447	1	8	2	11	0	0	0	0	0	0	0	0	0	0	2	2
1448	1	8	2	11	0	0	0	0	0	0	0	0	0	0	2	2
1449	1	8	2	11	0	0	0	0	0	0	0	0	0	0	2	2
1450	1	8	2	11	0	0	0	0	0	0	0	0	0	0	2	2
1451	0	8	2	11	0	0	0	0	0	0	0	0	0	0	2	2
1452	1	8	2	11	0	0	0	0	0	0	0	0	0	0	2	2
1453	0	8	2	11	0	0	0	0	0	0	0	0	0	0	2	2
1454	1	8	2	11	0	0	0	0	0	0	0	0	0	0	2	2
1455	1	8	2	11	0	0	0	0	0	0	0	0	0	0	2	2
1456	1	8	2	11	0	0	0	0	0	0	0	0	0	0	2	2
1457	0	8	2	11	0	0	0	0	0	0	0	0	0	0	2	2
1458	0	8	2	11	0	0	0	0	0	0	0	0	0	0	2	2
1459	0	8	2	11	0	0	0	0	0	0	0	0	0	0	2	2
1460	0	8	2	11	0	0	0	0	0	0	0	0	0	0	2	2
1461	0	8	0	11	0	0	0	0	0	0	0	0	0	0	2	2
1462	1	8	2	11	0	0	0	0	0	0	0	0	0	0	2	2
1463	1	8	2	11	0	0	0	0	0	0	0	0	0	0	2	2
1464	0	8	2	11	0	0	0	0	0	0	0	0	0	0	2	2
1465	0	8	2	11	0	0	0	0	0	0	0	0	0	0	2	2
1466	0	8	2	11	0	0	0	0	0	0	0	0	0	0	2	2
1467	1	8	2	11	0	0	0	0	0	0	0	0	0	0	2	2
1468	1	8	2	11	0	0	0	0	0	0	0	0	0	0	2	2
1469	0	8	2	11	0	0	0	0	0	0	0	0	0	0	2	2
1470	0	8	2	11	0	0	0	0	0	0	0	0	0	0	2	2
1471	0	8	2	11	0	0	0	0	0	0	0	0	0	0	2	2
1472	0	8	2	11	0	0	0	0	0	0	0	0	0	0	2	2
1473	0	8	2	11	0	0	0	0	0	0	0	0	0	0	2	2
1474	0	8	2	11	0	0	0	0	0	0	0	0	0	0	2	2
1475	0	8	2	11	0	0	0	0	0	0	0	0	0	0	2	2
1476	1	8	2	11	0	0	0	0	0	0	0	0	0	0	2	2
1477	1	8	2	11	0	0	0	0	0	0	0	0	0	0	2	2
1478	1	8	2	11	0	0	0	0	0	0	0	0	0	0	2	2
1479	1	8	2	11	0	0	0	0	0	0	0	0	0	0	2	2
1480	0	8	2	11	0	0	0	0	0	0	0	0	0	0	2	2
1481	0	8	2	11	0	0	0	0	0	0	0	0	0	0	2	2
1482	1	8	2	11	0	0	0	0	0	0	0	0	0	0	2	2
1483	1	8	2	11	0	0	0	0	0	0	0	0	0	0	2	2
1484	0	8	2	11	0	0	0	0	0	0	0	0	0	0	2	2
1485	1	8	2	11	0	0	0	0	0	0	0	0	0	0	2	2
1486	1	8	2	11	0	0	0	0	0	0	0	0	0	0	2	2
1487	0	8	2	11	0	0	0	0	0	0	0	0	0	0	2	2
1488	1	8	2	11	0	0	0	0	0	0	0	0	0	0	2	2
1489	0	8	2	11	0	0	0	0	0	0	0	0	0	0	2	2
1490	0	8	2	11	0	0	0	0	0	0	0	0	0	0	2	2
1491	1	8	2	11	0	0	0	0	0	0	0	0	0	0	2	2
1492	0	8	2	11	0	0	0	0	0	0	0	0	0	0	2	2
1493	1	8	2	11	0	0	0	0	0	0	0	0	0	0	2	2
1494	1	8	0	11	0	1	0	0	0	0	0	0	0	0	2	2
1495	0	9	2	11	0	0	0	0	0	0	0	0	0	0	2	2
1496	1	9	2	11	0	0	0	0	0	0	0	0	0	0	2	2
1497	0	9	2	11	0	0	0	0	0	0	0	0	0	0	2	2
1498	0	9	2	11	0	0	0	0	0	0	0	0	0	0	2	2
1499	0	9	2	11	0	0	0	0	0	0	0	0	0	0	2	2
1500	1	9	2	11	0	0	0	0	0	0	0	0	0	0	2	2
1501	0	9	0	11	0	0	0	0	0	0	0	0	0	0	2	2
1502	1	9	2	11	0	0	0	0	0	0	0	0	0	0	2	2
1503	0	9	2	11	0	0	0	0	0	0	0	0	0	0	2	2
1504	0	9	2	11	0	0	0	0	0	0	0	0	0	0	2	2
1505	0	9	2	11	0	0	0	0	0	0	0	0	0	0	2	2
1506	0	9	2	11	0	0	0	0	0	0	0	0	0	0	2	2
1507	0	9	2	11	0	0	0	0	0	0	0	0	0	0	2	2
1508	0	9	2	11	0	0	0	0	0	0	0	0	0	0	2	2
1509	0	9	2	11	0	0	0	0	0	0	0	0	0	0	2	2
1510	0	9	2	11	0	0	0	0	0	0	0	0	0	0	2	2
1511	1	9	0	11	0	0	0	0	0	0	0	0	0	0	2	2
1512	1	9	0	11	0	0	0	0	0	0	0	0	0	0	2	2
1513	1	9	0	11	0	0	0	0	0	0	0	0	0	0	2	2
1514	0	9	0	11	0	0	0	0	0	0	0	0	0	0	2	2
1515	0	9	0	11	0	0	0	0	0	0	0	0	0	0	2	2
1516	0	9	2	11	0	0	0	0	0	0	0	0	0	0	2	2
1517	1	9	2	11	0	0	0	0	0	0	0	0	0	0	2	2
1518	0	9	2	11	0	0	0	0	0	0	0	0	0	0	2	2
1519	0	9	0	11	0	0	0	0	0	0	0	0	0	0	0	2
1520	0	9	0	11	0	0	0	0	0	0	0	0	0	0	0	2
1521	0	9	0	11	0	0	0	0	0	0	0	0	0	0	0	2
1522	0	9	0	11	0	0	0	0	0	0	0	0	0	0	0	2
1523	1	9	0	11	0	0	0	0	0	0	0	0	0	0	0	2
1524	0	9	0	11	0	0	0	0	0	0	0	0	0	0	0	2
1525	0	9	0	11	0	0	0	0	0	0	0	0	0	0	0	2
1526	1	9	0	11	0	0	0	0	0	0	0	0	0	0	3	2
1527	0	9	0	11	0	0	0	0	0	0	0	0	0	0	3	2
1528	0	9	0	11	0	0	0	0	0	0	0	0	0	0	0	2
1529	0	9	0	11	0	0	0	0	0	0	0	0	0	0	0	2
1530	0	9	0	11	0	0	0	0	0	0	0	0	0	0	0	2
1531	1	9	0	11	0	0	0	0	0	0	0	0	0	0	0	2
1532	0	9	0	11	0	0	0	0	0	0	0	0	0	0	2	2
1533	0	9	0	11	0	0	0	0	0	0	0	0	0	0	2	2
1534	0	9	0	11	0	0	0	0	0	0	0	0	0	0	2	2
1535	0	9	0	11	0	0	0	0	0	0	0	0	0	0	0	2
1536	1	9	0	11	0	0	0	0	0	0	0	0	0	0	0	2
1537	0	9	0	11	0	0	0	0	0	0	0	0	0	0	0	2
1538	1	9	0	11	0	0	0	0	0	0	0	0	0	0	0	2
1539	1	9	2	11	0	0	0	0	0	0	0	0	0	0	2	0
1540	1	9	3	11	0	0	0	0	0	0	0	0	0	0	3	2
1541	1	9	3	11	0	0	0	0	0	0	0	0	0	0	3	2
1542	1	9	3	11	0	0	0	0	0	0	0	0	0	0	3	2
1543	0	9	3	11	0	0	0	0	0	0	0	0	0	0	3	2
1544	1	9	3	11	0	0	0	0	0	0	0	0	0	1	4	2
1545	0	9	3	11	0	0	0	0	0	0	0	0	0	0	3	2
1546	0	9	3	11	0	0	0	0	0	0	0	0	0	1	3	2
1547	1	9	3	11	0	0	0	0	0	0	0	0	0	0	3	2
1548	1	9	3	11	0	0	0	0	0	0	0	0	0	0	3	2
1549	1	9	3	11	0	0	0	0	0	0	0	0	0	0	3	2
1550	1	9	3	11	0	0	0	0	0	0	0	0	0	0	3	2
1551	0	9	3	11	0	0	0	0	0	0	0	0	0	1	3	2
1552	0	9	3	11	0	0	0	0	0	0	0	0	0	0	3	2
1553	1	9	3	11	0	0	0	0	0	0	0	0	0	0	3	2
1554	0	9	3	11	0	0	0	0	0	0	0	0	0	0	3	2
1555	1	9	3	11	0	0	0	0	0	0	0	0	0	1	3	2
1556	1	9	3	11	0	0	0	0	0	0	0	0	0	0	3	2
1557	1	9	3	11	0	0	0	0	0	0	0	0	0	0	3	2
1558	1	9	3	11	0	0	0	0	0	0	0	0	0	0	3	2
1559	0	9	3	11	0	0	0	0	0	0	0	0	0	0	3	2
1560	0	9	3	11	0	0	0	0	0	0	0	0	0	0	3	2
1561	1	9	3	11	0	0	0	0	0	0	0	0	0	0	3	2
1562	1	9	3	11	0	0	0	0	0	0	0	0	0	0	3	2
1563	1	9	3	11	0	0	0	0	0	0	0	0	0	0	3	2
1564	1	9	3	11	0	0	0	0	0	0	0	0	0	0	3	2
1565	1	9	3	11	0	0	0	0	0	0	0	0	0	1	3	2
1566	0	9	3	11	0	0	0	0	0	0	0	0	0	1	3	2
1567	0	9	3	11	0	0	0	0	0	0	0	0	0	0	3	2
1568	0	9	3	11	0	0	0	0	0	0	0	0	0	0	3	2
1569	1	9	3	11	0	0	0	0	0	0	0	0	0	0	3	2
1570	0	9	3	11	0	0	0	0	0	0	0	0	0	0	3	2
1571	1	9	3	11	0	0	0	0	0	0	0	0	0	0	3	2
1572	0	9	3	11	0	0	0	0	0	0	0	0	0	1	3	2
1573	0	9	3	11	0	0	0	0	0	0	0	0	0	1	3	2
1574	0	9	3	11	0	0	0	0	0	0	0	0	0	1	3	2
1575	0	9	3	11	0	0	0	0	0	0	0	0	0	0	3	2
1576	0	9	3	11	0	0	0	0	0	0	0	0	0	0	3	2
1577	0	9	3	11	0	0	0	0	0	0	0	0	0	0	3	2
1578	0	9	3	11	0	0	0	0	0	0	0	0	0	0	3	2
1579	0	9	3	11	0	0	0	0	0	0	0	0	0	0	3	2
1580	1	9	3	11	0	0	0	0	0	0	0	0	0	0	3	2
1581	0	9	3	11	0	0	0	0	0	0	0	0	0	0	3	2
1582	1	9	3	11	0	0	0	0	0	0	0	0	0	0	3	2
1583	0	9	3	11	0	0	0	0	0	0	0	0	0	0	3	2
1584	0	9	3	11	0	0	0	0	0	0	0	0	0	0	3	2
1585	0	9	3	11	0	0	0	0	0	0	0	0	0	0	3	2
1586	1	9	3	11	0	0	0	0	0	0	0	0	0	0	3	2
1587	1	9	3	11	0	0	0	0	0	0	0	0	0	0	3	2
1588	0	9	3	11	0	0	0	0	0	0	0	0	0	0	3	2
1589	0	9	3	11	0	0	0	0	0	0	0	0	0	0	3	2
1590	1	9	3	11	0	0	0	0	0	0	0	0	0	0	3	2
1591	0	9	3	11	0	0	0	0	0	0	0	0	0	1	3	2
1592	0	9	3	11	0	0	0	0	0	0	0	0	0	0	3	2
1593	0	9	3	11	0	0	0	0	0	0	0	0	0	0	3	2
1594	0	9	3	11	0	0	0	0	0	0	0	0	0	0	3	2
1595	0	9	3	11	0	0	0	0	0	0	0	0	0	0	3	2
1596	1	9	3	11	0	0	0	0	0	0	0	0	0	1	3	2
1597	0	9	3	11	0	0	0	0	0	0	0	0	0	0	3	2
1598	1	9	3	11	0	0	0	0	0	0	0	0	0	0	3	2
1599	1	9	3	11	0	0	0	0	0	0	0	0	0	0	3	2
1600	1	9	3	11	0	0	0	0	0	0	0	0	0	0	3	2
1601	1	9	3	11	0	0	0	0	0	0	0	0	0	0	3	2
1602	0	9	3	11	0	0	0	0	0	0	0	0	0	0	3	2
1603	1	9	3	11	0	0	0	0	0	0	0	0	0	0	3	2
1604	1	9	3	11	0	0	0	0	0	0	0	0	0	1	3	2
1605	1	9	3	11	0	0	0	0	0	0	0	0	0	1	4	2
1606	0	9	3	11	0	0	0	0	0	0	0	0	0	0	3	2
1607	0	9	3	11	0	0	0	0	0	0	0	0	0	0	3	2
1608	0	9	3	11	0	0	0	0	0	0	0	0	0	0	3	2
1609	0	9	3	11	0	0	0	0	0	0	0	0	0	0	3	2
1610	1	9	3	11	0	0	0	0	0	0	0	0	0	0	3	2
1611	0	9	3	11	0	0	0	0	0	0	0	0	0	0	3	2
1612	1	9	3	11	0	0	0	0	0	0	0	0	0	0	3	2
1613	1	9	3	11	0	0	0	0	0	0	0	0	1	0	3	2
1614	1	9	3	11	0	0	0	0	0	0	0	0	0	0	3	2
1615	0	9	3	11	0	0	0	0	0	0	0	0	0	0	3	2
1616	0	9	3	11	0	0	0	0	0	0	0	0	0	0	3	2
1617	0	9	3	11	0	0	0	0	0	0	0	0	0	0	3	2
1618	0	9	3	11	0	0	0	0	0	0	0	0	0	0	3	2
1619	1	9	3	11	0	0	0	0	0	0	0	0	0	0	3	2
1620	1	9	3	11	0	0	0	0	0	0	0	0	0	0	3	2
1621	1	9	3	11	0	0	0	0	0	0	0	0	0	0	3	2
1622	1	9	3	11	0	0	0	0	0	0	0	0	0	0	3	2
1623	1	9	3	11	0	0	0	0	0	0	0	0	0	0	3	2
1624	1	9	3	11	0	0	0	0	0	0	0	0	0	0	3	2
1625	0	9	3	11	0	0	0	0	0	0	0	0	0	0	3	2
1626	1	9	3	11	0	0	0	0	0	0	0	0	0	0	3	2
1627	0	9	3	11	0	0	0	0	0	0	0	0	0	0	3	2
1628	1	9	3	11	0	0	0	0	0	0	0	0	0	0	3	2
1629	0	9	3	11	0	0	0	0	0	0	0	0	0	0	3	2
1630	1	9	3	11	0	0	0	0	0	0	0	0	0	0	3	2
1631	1	9	3	11	0	0	0	0	0	0	0	0	0	0	3	2
1632	1	9	3	11	0	0	0	0	0	0	0	0	0	0	3	2
1633	0	9	3	11	0	0	0	0	0	0	0	0	0	0	3	2
1634	0	9	3	11	0	0	0	0	0	0	0	0	0	0	3	2
1635	0	9	3	11	0	0	0	0	0	0	0	0	1	0	3	2
1636	1	9	3	11	0	0	0	0	0	0	0	0	0	0	3	2
1637	0	9	3	11	0	0	0	0	0	0	0	0	0	0	3	2
1638	0	9	3	11	0	0	0	0	0	0	0	0	0	0	3	2
1639	0	9	3	11	0	0	0	0	0	0	0	0	0	0	3	2
1640	1	9	3	11	0	0	0	0	0	0	0	0	0	0	3	2
1641	0	9	3	11	0	0	0	0	0	0	0	0	0	0	3	2
1642	0	9	3	11	0	0	0	0	0	0	0	0	0	1	3	2
1643	1	9	3	11	0	0	0	0	0	0	0	0	0	0	3	2
1644	0	9	3	11	0	0	0	0	0	0	0	0	0	0	3	2
1645	1	9	3	11	0	0	0	0	0	0	0	0	0	0	3	2
1646	0	9	3	11	0	0	0	0	0	0	0	0	0	0	3	2
1647	0	9	3	11	0	0	0	0	0	0	0	0	0	0	3	2
1648	1	9	3	11	0	0	0	0	0	0	0	0	0	0	3	2
1649	1	9	3	11	0	0	0	0	0	0	0	0	0	1	3	2
1650	1	9	3	11	0	0	0	0	0	0	0	0	0	0	3	2
1651	0	9	3	11	0	0	0	0	0	0	0	0	0	0	3	2
1652	0	9	3	11	0	0	0	0	0	0	0	0	0	0	3	2
1653	0	9	3	11	0	0	0	0	0	0	0	0	0	0	3	2
1654	0	9	3	11	0	0	0	0	0	0	0	0	0	1	3	2
1655	0	9	3	11	0	0	0	0	0	0	0	0	0	0	3	2
1656	1	9	3	11	0	0	0	0	0	0	0	0	0	0	3	2
1657	1	9	3	11	0	0	0	0	0	0	0	0	0	0	3	2
1658	1	9	3	11	0	0	0	0	0	0	0	0	0	0	3	2
1659	1	9	3	11	0	0	0	0	0	0	0	0	0	0	3	2
1660	0	9	3	11	0	0	1	0	0	0	0	0	0	1	3	2
1661	0	9	3	11	0	0	0	0	0	0	0	0	0	0	3	2
1662	1	9	3	11	0	0	0	0	0	0	0	0	0	0	3	2
1663	0	9	3	11	0	0	0	0	0	0	0	0	0	0	3	2
1664	0	9	3	11	0	0	0	0	0	0	0	0	0	0	3	2
1665	0	9	3	11	0	0	0	0	0	0	0	0	0	0	3	2
1666	0	9	3	11	0	0	0	0	0	0	0	0	0	0	3	2
1667	0	9	3	11	0	0	0	0	0	0	0	0	0	0	3	2
1668	1	9	3	11	0	0	0	0	0	0	0	0	0	0	3	2
1669	0	9	3	11	0	0	0	0	0	0	0	0	0	1	3	2
1670	0	9	3	11	0	0	0	0	0	0	0	0	0	0	3	2
1671	1	9	3	11	0	0	0	0	0	0	0	0	0	0	3	2
1672	0	9	3	11	0	0	0	0	0	0	0	0	0	0	3	2
1673	0	9	3	11	0	0	0	0	0	0	0	0	0	0	3	2
1674	0	9	3	11	0	0	0	0	0	0	0	0	0	0	3	2
1675	1	9	3	11	0	0	0	0	0	0	0	0	0	0	3	2
1676	1	9	3	11	0	0	0	0	0	0	0	0	0	0	3	2
1677	1	9	3	11	0	0	0	0	0	0	0	0	0	0	3	2
1678	0	9	3	11	0	0	0	0	0	0	0	0	0	1	3	2
1679	0	9	3	11	0	0	0	0	0	0	0	0	0	0	3	2
1680	0	9	3	11	0	0	0	0	0	0	0	0	0	0	3	2
1681	0	9	3	11	0	0	0	0	0	0	0	0	0	0	3	2
1682	0	9	3	11	0	0	0	0	0	0	0	0	0	0	3	2
1683	1	9	3	11	0	0	0	0	0	0	0	0	0	0	3	2
1684	1	9	3	11	0	0	0	0	0	0	0	0	0	0	3	2
1685	0	9	3	11	0	0	0	0	0	0	0	0	0	0	3	2
1686	0	9	3	11	0	0	0	0	0	0	0	0	0	0	3	2
1687	0	9	3	11	0	0	0	0	0	0	0	0	0	0	3	2
1688	1	9	3	11	0	0	0	0	0	0	0	0	0	0	3	2
1689	1	9	3	11	0	0	0	0	0	0	0	0	0	0	3	2
1690	0	9	3	11	0	0	0	0	0	0	0	0	0	0	3	2
1691	1	9	3	11	0	0	0	0	0	0	0	0	0	0	3	2
1692	0	9	3	11	0	0	0	0	0	0	0	0	0	0	3	2
1693	0	9	3	11	0	0	0	0	0	0	0	0	0	0	3	2
1694	0	9	3	11	0	0	0	0	0	0	0	0	0	0	3	2
1695	1	9	3	11	0	0	0	0	0	0	0	0	0	0	3	2
1696	0	9	3	11	0	0	0	0	0	0	0	0	0	0	3	2
1697	0	9	3	11	0	0	0	0	0	0	0	0	0	0	3	2
1698	1	9	3	11	0	0	0	0	0	0	0	0	0	1	3	2
1699	0	9	3	11	0	0	0	0	0	0	0	0	0	1	3	2
1700	0	9	3	11	0	0	0	0	0	0	0	0	0	0	3	2
1701	1	9	3	11	0	0	0	0	0	0	0	0	0	0	3	2
1702	0	9	3	11	0	0	0	0	0	0	0	0	0	0	3	2
1703	0	9	3	11	0	0	0	0	0	0	0	0	0	0	3	2
1704	0	9	3	11	0	0	0	0	0	0	0	0	0	0	3	2
1705	1	9	3	11	0	0	0	0	0	0	0	0	0	0	3	2
1706	1	9	3	11	0	0	0	0	0	0	0	0	0	0	3	2
1707	1	9	3	11	0	0	0	0	0	0	0	0	0	0	3	2
1708	0	9	3	11	0	0	0	0	0	0	0	0	0	0	3	2
1709	0	9	3	11	0	0	0	0	0	0	0	0	0	0	3	2
1710	0	9	3	11	0	0	0	0	0	0	0	0	0	0	3	2
1711	1	9	3	11	0	0	0	0	0	0	0	0	0	0	3	2
1712	1	9	3	11	0	0	0	0	0	0	0	0	0	1	3	2
1713	1	9	3	11	0	0	0	0	0	0	0	0	0	0	3	2
1714	1	9	3	11	0	0	0	0	0	0	0	0	0	0	3	2
1715	1	9	3	11	0	0	0	0	0	0	0	0	0	0	3	2
1716	1	9	3	11	0	0	0	0	0	0	0	0	0	1	3	2
1717	0	9	3	11	0	0	0	0	0	0	0	0	0	1	3	2
1718	0	9	3	11	0	0	0	0	0	0	0	0	0	0	3	2
1719	1	9	3	11	0	0	0	0	0	0	0	0	0	0	3	2
1720	1	9	3	11	0	0	0	0	0	0	0	0	0	0	3	2
1721	0	9	3	11	0	0	0	0	0	0	0	0	0	0	3	2
1722	0	9	3	11	0	0	0	0	0	0	0	0	0	1	3	2
1723	0	9	3	11	0	0	0	0	0	0	0	0	0	0	3	2
1724	0	9	3	11	0	0	0	0	0	0	0	0	0	0	3	2
1725	1	9	3	11	0	0	0	0	0	0	0	0	0	0	3	2
1726	0	9	3	11	0	0	0	0	0	0	0	0	0	0	3	2
1727	0	9	3	11	0	0	0	0	0	0	0	0	0	1	3	2
1728	0	9	3	11	0	0	0	0	0	0	0	0	0	0	3	2
1729	1	9	3	11	0	0	0	0	0	0	0	0	0	1	3	2
1730	1	9	3	11	0	0	0	0	0	0	0	0	0	0	3	2
1731	1	9	3	11	0	0	0	0	0	0	0	0	0	0	3	2
1732	0	9	3	11	0	0	0	0	0	0	0	0	0	0	3	2
1733	0	9	3	11	0	0	0	0	0	0	0	0	0	0	3	2
1734	1	9	3	11	0	0	0	0	0	0	0	0	0	0	3	2
1735	0	9	3	11	0	0	0	0	0	0	0	0	0	0	3	2
1736	0	9	3	11	0	0	0	0	0	0	0	0	0	0	3	2
1737	1	9	3	11	0	0	0	0	0	0	0	0	0	0	3	2
1738	0	9	3	11	0	0	0	0	0	0	0	0	0	0	3	2
1739	1	9	3	11	0	0	0	0	0	0	0	0	0	1	3	2
1740	0	9	3	11	0	0	0	0	0	0	0	0	0	0	3	2
1741	0	9	3	11	0	0	0	0	0	0	0	0	0	0	3	2
1742	0	9	3	11	0	0	0	0	0	0	0	0	0	0	3	2
1743	1	9	3	11	0	0	0	0	0	0	0	0	0	0	3	2
1744	1	9	3	11	0	0	0	0	0	0	0	0	0	0	3	2
1745	1	9	3	11	0	0	0	0	0	0	0	0	0	0	3	2
1746	0	9	3	11	0	0	0	0	0	0	0	0	0	0	3	2
1747	0	9	3	11	0	0	0	0	0	0	0	0	0	0	3	2
1748	0	9	3	11	0	0	0	0	0	0	0	0	0	0	3	2
1749	1	9	3	11	0	0	0	0	0	0	0	0	0	0	3	2
1750	0	9	3	11	0	0	0	0	0	0	0	0	0	0	3	2
1751	0	9	3	11	0	0	0	0	0	0	0	0	0	1	3	2
1752	0	9	3	11	0	0	0	0	0	0	0	0	0	0	3	2
1753	0	9	3	11	0	0	0	0	0	0	0	0	0	0	3	2
1754	1	9	0	11	0	0	0	0	0	0	0	0	0	0	0	2
1755	0	9	3	11	0	0	0	0	0	0	0	0	0	0	3	2
1756	1	9	0	11	0	0	0	0	0	0	0	0	0	0	0	2
1757	1	9	0	11	0	0	0	0	0	0	0	0	0	0	0	2
1758	1	9	0	11	0	0	0	0	0	0	0	0	0	0	0	2
1759	1	9	3	11	0	0	0	0	0	0	0	0	0	0	3	2
1760	1	9	2	11	0	0	0	0	0	0	0	0	0	0	3	2
1761	0	9	2	11	0	0	0	0	0	0	0	0	0	0	3	1
1762	1	9	2	11	0	0	0	0	0	0	0	0	0	0	3	1
1763	0	9	2	11	0	0	0	0	0	0	0	0	0	0	3	1
1764	0	9	2	11	0	0	0	0	0	0	0	0	0	0	3	1
1765	1	9	2	11	0	0	0	0	0	0	0	0	0	0	3	1
1766	1	9	2	11	0	0	0	0	0	0	0	0	0	0	3	2
1767	0	9	2	11	0	0	0	0	0	0	0	0	0	0	3	2
1768	0	9	2	11	0	0	0	0	0	0	0	0	0	0	3	1
1769	0	9	2	11	0	0	0	0	0	0	0	0	0	0	3	1
1770	1	9	2	11	0	0	0	0	0	0	0	0	0	0	3	2
1771	0	9	2	11	0	0	0	0	0	0	0	0	0	0	3	1
1772	0	9	2	11	0	0	0	0	0	0	0	0	0	0	3	1
1773	1	9	2	11	0	0	0	0	0	0	0	0	0	0	3	1
1774	1	9	2	11	0	0	0	0	0	0	0	0	0	0	3	2
1775	1	9	2	11	0	0	0	0	0	0	0	0	0	0	3	1
1776	0	9	2	11	0	0	0	0	0	0	0	0	0	0	3	1
1777	1	9	2	11	0	0	0	0	0	0	0	0	0	0	3	1
1778	1	9	2	11	0	0	0	0	0	0	0	0	0	0	3	1
1779	1	9	2	11	0	0	0	0	0	0	0	0	0	0	3	1
1780	0	9	2	11	0	0	0	0	0	0	0	0	0	0	3	1
1781	1	9	2	11	0	0	0	0	0	0	0	0	0	0	3	1
1782	0	9	2	11	0	0	0	0	0	0	0	0	0	0	3	1
1783	0	9	2	11	0	0	0	0	0	0	0	0	0	0	3	2
1784	0	9	2	11	0	0	0	0	0	0	0	0	0	0	3	1
1785	0	9	2	11	0	0	0	0	0	0	0	0	0	0	3	1
1786	0	9	0	11	0	0	0	0	0	0	0	0	0	0	2	2
1787	0	9	0	11	0	0	0	0	0	0	0	0	0	0	2	2
1788	0	9	0	11	0	0	0	0	0	0	0	0	0	0	2	2
1789	1	9	0	11	0	0	0	0	0	0	0	0	0	0	2	2
1790	0	9	2	11	0	0	0	0	0	0	0	0	0	0	2	2
1791	0	9	2	11	0	0	0	0	0	0	0	0	0	0	2	2
1792	1	9	2	11	0	0	0	0	0	0	0	0	0	0	2	2
1793	1	9	2	11	0	0	0	0	0	0	0	0	0	0	2	2
1794	0	9	2	11	0	0	0	0	0	0	0	0	0	0	2	2
1795	0	9	2	11	0	0	0	0	0	0	0	0	0	0	2	2
1796	0	9	2	11	0	0	0	0	0	0	0	0	0	0	2	2
1797	0	9	2	11	0	0	0	0	0	0	0	0	0	0	2	2
1798	0	9	2	11	0	0	0	0	0	0	0	0	0	0	2	2
1799	0	9	2	11	0	0	0	0	0	0	0	0	0	0	2	2
1800	0	9	2	11	0	0	0	0	0	0	0	0	0	0	2	2
1801	1	9	2	11	0	0	0	0	0	0	0	0	0	0	2	2
1802	1	9	2	11	0	0	0	0	0	0	0	0	0	0	2	2
1803	1	9	2	11	0	0	0	0	0	0	0	0	0	0	2	2
1804	1	9	2	11	0	0	0	0	0	0	0	0	0	0	2	2
1805	0	9	2	11	0	0	0	0	0	0	0	0	0	0	2	2
1806	1	9	2	11	0	0	0	0	0	0	0	0	0	0	2	2
1807	1	9	0	11	0	0	0	0	0	0	0	0	0	0	2	2
1808	1	9	0	11	0	0	0	0	0	0	0	0	0	0	2	2
1809	1	9	0	11	0	0	0	0	0	0	0	0	0	0	2	2
1810	1	9	2	11	4	0	0	0	0	0	0	0	0	0	3	2
1811	0	9	0	11	0	0	0	0	0	0	0	0	0	0	2	2
1812	0	9	0	11	0	0	0	0	0	0	0	0	0	0	2	2
1813	0	9	0	11	0	0	0	0	0	0	0	0	0	0	2	2
1814	0	9	0	11	0	0	0	0	0	0	0	0	0	0	2	2
1815	0	9	1	11	0	0	0	0	0	0	0	0	0	0	2	2
1816	1	9	2	11	0	0	0	0	0	0	0	0	0	0	1	2
1817	0	9	2	11	0	0	0	0	0	0	0	0	0	0	1	0
1818	0	9	2	11	0	0	0	0	0	0	0	0	0	0	1	0
1819	0	9	2	11	0	0	0	0	0	0	0	0	0	0	3	1
1820	1	9	2	11	0	0	0	0	0	0	0	0	0	0	1	1
1821	1	9	2	11	0	0	0	0	0	0	0	0	0	0	1	2
1822	0	9	2	11	0	0	0	0	0	0	0	0	0	0	1	2
1823	0	9	2	11	0	0	0	0	0	0	0	0	0	0	1	1
1824	0	9	2	11	0	0	0	0	0	0	0	0	0	0	3	2
1825	0	9	2	11	0	0	0	0	0	0	0	0	0	0	3	2
1826	1	9	2	11	0	0	0	0	0	0	0	0	0	0	1	2
1827	0	9	2	11	0	0	0	0	0	0	0	0	0	0	1	2
1828	0	9	2	11	0	0	0	0	0	0	0	0	0	0	1	2
1829	0	9	2	11	0	0	0	0	0	0	0	0	0	0	1	2
1830	1	9	2	11	0	0	0	0	0	0	0	0	0	0	1	2
1831	1	9	2	11	0	0	0	0	0	0	0	0	0	0	1	2
1832	1	9	2	11	0	0	0	0	0	0	0	0	0	0	1	2
1833	1	9	2	11	0	0	0	0	0	0	0	0	0	0	3	1
1834	1	9	2	11	0	0	0	0	0	0	0	0	0	0	1	2
1835	1	9	2	11	0	0	0	0	0	0	0	0	0	0	1	2
1836	1	9	2	11	0	0	0	0	0	0	0	0	0	0	1	2
1837	0	9	2	11	0	0	0	0	0	0	0	0	0	0	1	2
1838	0	9	2	11	0	0	0	0	0	0	0	0	0	0	1	2
1839	1	9	2	11	0	0	0	0	0	0	0	0	0	1	3	2
1840	1	9	2	11	0	0	0	0	0	0	0	0	0	0	1	2
1841	1	9	2	11	0	0	0	0	0	0	0	0	0	0	1	2
1842	1	9	2	11	0	0	0	0	0	0	0	0	0	0	1	2
1843	1	9	2	11	0	0	0	0	0	0	0	0	0	0	1	2
1844	1	9	2	11	0	0	0	0	0	0	0	0	0	0	1	2
1845	0	9	2	11	0	0	0	0	0	0	0	0	0	0	1	2
1846	1	9	2	11	0	0	0	0	0	0	0	0	0	0	1	2
1847	0	9	2	11	0	0	0	0	0	0	0	0	0	1	1	2
1848	1	9	2	11	0	0	0	0	0	0	0	0	0	1	3	2
1849	0	9	2	11	0	0	0	0	0	0	0	0	0	0	1	2
1850	0	9	2	11	0	0	0	0	0	0	0	0	0	0	1	1
1851	0	9	2	11	0	0	0	0	0	0	0	0	0	0	1	2
1852	1	9	2	11	0	0	0	0	0	0	0	0	0	0	3	1
1853	1	9	2	11	0	0	0	0	0	0	0	0	0	0	3	1
1854	1	9	2	11	0	0	0	0	0	0	0	0	0	0	3	1
1855	1	9	2	11	0	0	0	0	0	0	0	0	0	0	3	1
1856	1	9	2	11	0	0	0	0	0	0	0	0	0	0	3	1
1857	1	9	2	11	0	0	0	0	0	0	0	0	0	0	3	1
1858	1	9	2	11	0	0	0	0	0	0	0	0	0	0	3	1
1859	1	9	2	11	0	0	0	0	0	0	0	0	0	0	3	1
1860	1	9	2	11	0	0	0	0	0	0	0	0	0	0	3	1
1861	0	9	2	11	0	0	0	0	0	0	0	0	0	0	3	1
1862	1	9	2	11	0	0	0	0	0	0	0	0	0	0	3	1
1863	0	9	2	11	0	0	0	0	0	0	0	0	0	0	3	1
1864	0	9	2	11	0	0	0	0	0	0	0	0	0	0	3	1
1865	1	9	2	11	0	0	0	0	0	0	0	0	0	0	3	1
1866	1	9	2	11	0	0	0	0	0	0	0	0	0	0	3	1
1867	1	9	2	11	0	0	0	0	0	0	0	0	0	0	3	1
1868	0	9	2	11	0	0	0	0	0	0	0	0	0	0	2	2
1869	1	9	2	11	0	0	0	0	0	0	0	0	0	0	2	2
1870	0	9	2	11	0	0	0	0	0	0	0	0	0	0	2	2
1871	1	9	2	11	0	0	0	0	0	0	0	0	0	0	2	2
1872	1	9	2	11	0	0	0	0	0	0	0	0	0	0	2	2
1873	0	9	1	11	0	0	0	0	0	0	0	0	0	0	3	1
1874	1	9	1	11	0	0	0	0	0	0	0	0	0	0	3	1
1875	1	9	1	11	0	0	0	0	0	0	0	0	0	0	3	1
1876	1	9	1	11	0	0	0	0	0	0	0	0	0	0	0	2
1877	1	9	1	11	3	0	0	0	0	0	0	0	0	0	3	2
1878	1	9	1	11	0	0	0	0	0	0	0	0	0	0	3	2
1879	1	9	1	11	2	0	0	0	0	0	0	0	0	0	3	2
1880	1	9	1	11	2	0	0	0	0	0	0	0	0	0	3	2
1881	0	9	0	11	0	0	0	0	0	0	0	0	0	0	0	2
1882	0	9	3	11	0	0	0	0	0	0	0	0	0	0	4	2
1883	0	9	3	11	0	0	0	0	0	0	0	0	0	0	3	2
1884	1	9	3	11	0	0	0	0	0	0	0	0	0	0	3	2
1885	1	9	3	11	0	0	0	0	0	0	0	0	0	0	4	2
1886	0	9	0	11	0	0	0	0	0	0	0	0	0	0	2	2
1887	1	9	0	11	0	0	0	0	0	0	0	0	0	0	0	2
1888	1	9	0	11	0	0	0	0	0	0	0	0	0	0	0	2
1889	0	9	0	11	0	0	0	0	0	0	0	0	0	0	0	2
1890	0	9	0	11	0	0	0	0	0	0	0	0	0	0	0	2
1891	1	9	0	11	0	0	0	0	0	0	0	0	0	0	0	2
1892	0	9	0	11	0	0	0	0	0	0	0	0	0	0	0	2
1893	0	9	0	11	0	0	0	0	0	0	0	0	0	0	2	2
1894	1	9	0	11	0	0	0	0	0	0	0	0	0	0	2	2
1895	1	9	0	11	0	0	0	0	0	0	0	0	0	0	2	2
1896	0	9	0	11	0	0	0	0	0	0	0	0	0	0	2	2
1897	0	9	0	11	0	0	0	0	0	0	0	0	0	0	2	2
1898	0	9	0	11	0	0	0	0	0	0	0	0	0	0	2	2
1899	1	9	0	11	0	0	0	0	0	0	0	0	0	0	2	2
1900	1	9	0	11	0	0	0	0	0	0	0	0	0	0	2	2
1901	0	9	0	11	0	0	0	0	0	0	0	0	0	0	2	2
1902	1	9	0	11	0	0	0	0	0	0	0	0	0	0	2	2
1903	1	9	0	11	0	0	0	0	0	0	0	0	0	0	2	2
1904	0	9	0	11	0	0	0	0	0	0	0	0	0	0	2	2
1905	0	9	0	11	0	0	0	0	0	0	0	0	0	0	2	2
1906	0	9	0	11	0	0	0	0	0	0	0	0	0	0	2	2
1907	1	9	0	11	0	0	0	0	0	0	0	0	0	0	2	2
1908	0	9	0	11	0	0	0	0	0	0	0	0	0	0	2	2
1909	0	9	2	11	0	0	0	0	0	0	0	0	0	0	3	1
1910	1	9	2	11	0	0	0	0	0	0	0	0	0	0	3	1
1911	0	9	2	11	0	0	0	0	0	0	0	0	0	0	3	2
1912	1	9	2	11	0	0	0	0	0	0	0	0	0	0	3	2
1913	1	9	2	11	0	0	0	0	0	0	0	0	0	0	3	2
1914	0	9	2	11	0	0	0	0	0	0	0	0	0	0	3	2
1915	0	9	2	11	0	0	0	0	0	0	0	0	0	0	3	1
1916	0	9	2	8	0	0	0	0	0	0	0	0	0	0	3	1
1917	1	9	1	11	0	0	0	0	0	0	0	0	0	0	3	2
1918	1	9	1	11	0	0	0	0	0	0	0	0	0	0	3	2
1919	1	9	1	11	0	0	0	0	0	0	0	0	0	0	3	2
1920	1	9	0	11	0	0	0	0	0	0	0	0	0	0	0	2
1921	1	9	0	11	0	0	0	0	0	0	0	0	0	0	3	2
1922	1	9	0	11	0	0	0	0	0	0	0	0	0	0	3	2
1923	1	9	0	11	0	0	0	0	0	0	0	0	0	0	3	2
1924	1	9	0	11	0	0	0	0	0	0	0	0	0	0	3	2
1925	0	9	0	11	0	0	0	0	0	0	0	0	0	0	3	2
1926	1	9	0	11	0	0	0	0	0	0	0	0	0	0	3	2
1927	1	9	0	11	0	0	0	0	0	0	0	0	0	0	3	2
1928	1	9	0	11	0	0	0	0	0	0	0	0	0	0	3	2
1929	0	9	0	11	0	0	0	0	0	0	0	0	0	0	3	2
1930	0	9	0	11	0	0	0	0	0	0	0	0	0	0	3	2
1931	0	9	0	11	0	0	0	0	0	0	0	0	0	0	3	2
1932	0	9	0	11	0	0	0	0	0	0	0	0	0	0	3	2
1933	1	9	0	11	0	0	0	0	0	0	0	0	0	0	3	2
1934	1	9	0	11	0	0	0	0	0	0	0	0	0	0	3	2
1935	1	9	0	11	0	0	0	0	0	0	0	0	0	0	3	2
1936	1	9	0	11	0	0	0	0	0	0	0	0	0	0	3	2
1937	1	9	0	11	0	0	0	0	0	0	0	0	0	0	3	2
1938	0	9	0	11	0	0	0	0	0	0	0	0	0	0	3	2
1939	0	9	0	11	0	0	0	0	0	0	0	0	0	0	3	2
1940	1	9	0	11	0	0	0	0	0	0	0	0	0	0	3	2
1941	0	9	0	11	0	0	0	0	0	0	0	0	0	0	3	2
1942	1	9	0	11	0	0	0	0	0	0	0	0	0	0	3	2
1943	0	9	0	11	0	0	0	0	0	0	0	0	0	0	3	2
1944	0	9	0	11	0	0	0	0	0	0	0	0	0	0	3	2
1945	0	9	0	11	0	0	0	0	0	0	0	0	0	0	3	2
1946	1	9	0	11	0	0	0	0	0	0	0	0	0	0	3	2
1947	0	9	0	11	0	0	0	0	0	0	0	0	0	0	3	2
1948	1	9	0	11	0	0	0	0	0	0	0	0	0	0	3	2
1949	0	9	0	11	0	0	0	0	0	0	0	0	0	0	3	2
1950	1	9	0	11	0	0	0	0	0	0	0	0	0	0	3	2
1951	0	9	0	11	0	0	0	0	0	0	0	0	0	0	3	2
1952	0	9	0	11	0	0	0	0	0	0	0	0	0	0	3	2
1953	0	9	0	11	0	0	0	0	0	0	0	0	0	0	3	2
1954	1	9	0	11	0	0	0	0	0	0	0	0	0	0	3	2
1955	0	9	0	11	0	0	0	0	0	0	0	0	0	0	3	2
1956	0	9	0	11	0	0	0	0	0	0	0	0	0	0	0	2
1957	0	9	0	11	0	0	0	0	0	0	0	0	0	0	0	2
1958	1	9	0	11	0	0	0	0	0	0	0	0	0	0	2	0
1959	0	9	0	11	0	0	0	0	0	0	0	0	0	0	2	0
1960	1	9	0	11	0	0	0	0	0	0	0	0	0	0	2	0
1961	0	9	0	11	0	0	0	0	0	0	0	0	0	0	2	2
1962	1	9	0	11	0	0	0	0	0	0	0	0	0	0	2	0
1963	1	9	0	11	0	0	0	0	0	0	0	0	0	0	2	0
1964	1	9	0	11	0	0	0	0	0	0	0	0	0	0	2	0
1965	1	9	0	11	0	0	0	0	0	0	0	0	0	0	2	0
1966	1	9	0	11	0	0	0	0	0	0	0	0	0	0	2	0
1967	0	9	0	11	0	0	0	0	0	0	0	0	0	0	2	0
1968	0	9	0	11	0	0	0	0	0	0	0	0	0	0	2	0
1969	1	9	0	11	0	0	0	0	0	0	0	0	0	0	3	2
1970	1	9	0	11	0	0	0	0	0	0	0	0	0	0	2	0
1971	1	9	0	11	0	0	0	0	0	0	0	0	0	0	2	0
1972	1	9	0	11	0	0	0	0	0	0	0	0	0	0	2	0
1973	0	9	0	11	0	0	0	0	0	0	0	0	0	0	2	0
1974	0	9	0	11	0	0	0	0	0	0	0	0	0	0	2	0
1975	0	9	0	11	0	0	0	0	0	0	0	0	0	0	2	0
1976	0	9	0	11	0	0	0	0	0	0	0	0	0	0	2	0
1977	1	9	0	11	0	0	0	0	0	0	0	0	0	0	2	0
1978	1	9	0	11	0	0	0	0	0	0	0	0	0	0	2	0
1979	1	9	0	11	0	0	0	0	0	0	0	0	0	0	2	0
1980	1	9	0	11	0	0	0	0	0	0	0	0	0	0	2	0
1981	1	9	0	11	0	0	0	0	0	0	0	0	0	0	2	0
1982	0	9	0	11	0	0	0	0	0	0	0	0	0	0	2	0
1983	0	9	0	11	0	0	0	0	0	0	0	0	0	0	2	0
1984	1	9	0	11	0	0	0	0	0	0	0	0	0	0	2	0
1985	1	9	0	11	0	0	0	0	0	0	0	0	0	0	2	0
1986	1	9	0	11	0	0	0	0	0	0	0	0	0	0	2	0
1987	1	9	0	11	0	0	0	0	0	0	0	0	0	0	2	2
1988	0	9	0	11	0	0	0	0	0	0	0	0	0	0	2	0
1989	1	9	0	11	0	0	0	0	0	0	0	0	0	0	2	0
1990	0	9	0	11	0	0	0	0	0	0	0	0	0	0	2	0
1991	0	9	0	11	0	0	0	0	0	0	0	0	0	0	2	0
1992	1	9	0	11	0	0	0	0	0	0	0	0	0	0	2	0
1993	1	9	0	11	0	0	0	0	0	0	0	0	0	0	2	0
1994	1	9	0	11	0	0	0	0	0	0	0	0	0	0	2	0
1995	1	9	0	11	0	0	0	0	0	0	0	0	0	0	2	0
1996	0	9	0	11	0	0	0	0	0	0	0	0	0	0	2	0
1997	1	9	0	11	0	0	0	0	0	0	0	0	0	0	2	0
1998	1	9	0	11	0	0	0	0	0	0	0	0	0	0	2	0
1999	1	9	0	11	0	0	0	0	0	0	0	0	0	0	2	0
[truncated: 10,234 more rows]
