# Supplementary material for: Socio-economic status, visual impairment and the mediating role of lifestyles in developed rural areas of China
Source: PLoS One. 2019 Apr 11;14(4):e0215329. doi: 10.1371/journal.pone.0215329 (PMC6459527; doi:10.1371/journal.pone.0215329)
Supplement: S2 Table — (XLSX) [file pone.0215329.s004.xlsx]

## Sheet: S2 Table
Per Capita Monthly Disposable Income of Rural Households (yuan)					Per Capita Monthly Disposable Income of Urban Households (yuan)					Per Capita Monthly Disposable Income (yuan)
Province	2015	2016	2017		Province	2015	2016	2017		Province	2015	2016	2017
Average	989.73	1073.14	1166.63		Average	2491.69	2690.9	2914.64		Average	1826.02	1982.82	2160.28
Beijing	1714.06	1859.13	2020.04		Beijing	4404.93	4772.94	5200.53		Beijing	4038.17	4377.53	4769.15
Tianjin	1540.14	1672.97	1812.81		Tianjin	2841.78	3092.46	3356.46		Tianjin	2607.61	2839.54	3085.19
Hebei	920.876	993.279	1073.41		Hebei	2179.35	2354.12	2545.65		Hebei	1509.84	1643.78	1790.34
Shanxi	787.826	840.204	898.959		Shanxi	2152.31	2279.36	2427.65		Shanxi	1487.81	1587.41	1701.67
Inner Mongolia	897.991	967.417	1048.69		Inner Mongolia	2549.51	2747.91	2972.5		Inner Mongolia	1859.17	2010.55	2184.35
Liaoning	1004.74	1073.39	1145.57		Liaoning	2593.81	2739.67	2916.12		Liaoning	2047.97	2169.97	2319.62
Jilin	943.847	1010.25	1079.2		Jilin	2075.07	2210.87	2359.9		Jilin	1556.98	1663.92	1780.69
Heilongjiang	924.602	985.988	1055.4		Heilongjiang	2016.88	2144.7	2287.17		Heilongjiang	1549.39	1653.21	1767.15
Shanghai	1933.77	2126.7	2318.75		Shanghai	4413.49	4807.64	5216.31		Shanghai	4155.6	4525.45	4915.66
Jiangsu	1354.73	1467.14	1596.5		Jiangsu	3097.79	3345.97	3635.15		Jiangsu	2461.57	2672.51	2918.67
Zhejiang	1760.42	1905.51	2079.65		Zhejiang	3642.87	3936.43	4271.73		Zhejiang	2961.42	3210.75	3503.81
Anhui	901.727	976.706	1063.18		Anhui	2244.65	2429.66	2636.69		Anhui	1530.21	1666.51	1821.94
Fujian	1149.39	1249.93	1361.23		Fujian	2772.94	3001.19	3250.11		Fujian	2117.03	2300.66	2503.98
Jiangxi	928.257	1011.48	1103.48		Jiangxi	2208.34	2389.44	2599.84		Jiangxi	1536.43	1675.8	1835.95
Shandong	1077.53	1162.84	1259.8		Shandong	2628.77	2834.34	3065.78		Shandong	1891.93	2057.11	2244.16
Henan	904.405	974.728	1059.93		Henan	2131.3	2269.41	2463.16		Henan	1427.06	1536.92	1680.84
Hubei	986.991	1060.41	1151.01		Hubei	2254.29	2448.82	2657.45		Hubei	1668.8	1815.55	1979.76
Hunan	916.046	994.201	1077.98		Hunan	2403.17	2606.99	2829		Hunan	1609.79	1759.57	1925.23
Guangdong	1113.37	1209.35	1314.98		Guangdong	2896.43	3140.35	3414.59		Guangdong	2321.57	2524.65	2750.27
Guangxi	788.882	863.289	943.788		Guangxi	2201.32	2360.37	2541.84		Guangxi	1406.12	1525.42	1658.73
Hainan	904.796	986.905	1075.15		Hainan	2196.37	2371.12	2568.11		Hainan	1581.58	1721.12	1879.44
Chongqing	875.392	962.399	1053.16		Chongqing	2269.9	2467.5	2682.77		Chongqing	1675.84	1836.18	2012.75
Sichuan	853.946	933.594	1018.91		Sichuan	2183.77	2361.28	2560.57		Sichuan	1435.08	1567.35	1714.98
Guizhou	615.572	674.19	739.092		Guizhou	2048.3	2228.55	2423.32		Guizhou	1141.38	1260.1	1391.97
Yunnan	686.84	751.651	821.847		Yunnan	2197.77	2384.21	2582.99		Yunnan	1268.55	1393.33	1529.03
Tibet	686.973	757.821	860.851		Tibet	2121.39	2316.87	2555.93		Tibet	1021.19	1136.6	1288.11
Shaanxi	724.076	783.038	855.376		Shaanxi	2201.68	2370.01	2567.52		Shaanxi	1449.58	1572.81	1719.6
Gansu	578.018	621.404	673.005		Gansu	1980.59	2141.12	2313.62		Gansu	1122.22	1222.53	1334.25
Qinghai	661.117	722.03	788.525		Qinghai	2045.2	2229.78	2430.74		Qinghai	1317.73	1441.81	1583.42
Ningxia	759.891	820.969	894.824		Ningxia	2098.83	2262.75	2456.02		Ningxia	1444.09	1569.36	1713.47
Xinjiang	785.423	848.598	920.442		Xinjiang	2189.55	2371.95	2564.57		Xinjiang	1404.93	1529.55	1664.59
